# Supplementary material for: RNA-seq of the aging brain in the short-lived fish N. furzeri – conserved pathways and novel genes associated with neurogenesis
Source: Aging Cell. 2014 Jul 25;13(6):965–74. doi: 10.1111/acel.12257 (PMC4326923; doi:10.1111/acel.12257)
Supplement: Table S1 — RPKMs of all genes and list of differentially expressed genes. [file acel0013-0965-sd2.xls]

## Sheet: Sheet1
Annotation	Drerio_ortho	brain_5w_mean	brain_12w_mean	brain_20w_mean	brain_27w_mean	brain_39w_mean	5w-12w DESeq & edgeR & baySeq	5w-20w DESeq & edgeR & baySeq	5w-27w DESeq & edgeR & baySeq	5w-39w DESeq & edgeR & baySeq	12w-20w DESeq & edgeR & baySeq	12w-27w DESeq & edgeR & baySeq	12w-39w DESeq & edgeR & baySeq	20w-27w DESeq & edgeR & baySeq	20w-39w DESeq & edgeR & baySeq	27w-39w DESeq & edgeR & baySeq
1-SF	zp3a.2	2.04548	3.10179	5.40166	2.64913	2.48804	1	1	0	0	0	0	0	0	0	0
100092893		1.3471	1.96142	1.79361	1.69317	2.62825	0	0	0	1	0	0	0	0	0	0
22382		2.39832	2.52616	2.4059	2.41959	2.20114	0	0	0	0	0	0	0	0	0	0
23436		0.273374	0.271373	0.148589	0.29729	0.185819	0	0	0	0	0	0	0	0	0	0
24242		101.322	194.822	219.675	259.191	240.821	0	0	1	1	0	0	0	0	0	0
24812		0.0236007	0.0544097	0.0190647	0.0167064	0.0689404	0	0	0	0	0	0	0	0	0	0
27369		0.141968	0.096267	0.0918441	0.0837385	0.132707	0	0	0	0	0	0	0	0	0	0
30677		3.7343	5.01823	6.20108	5.20021	6.05409	0	1	0	1	0	0	0	0	0	0
31373		10.1085	9.98006	10.7544	12.1827	10.2806	0	0	0	0	0	0	0	0	0	0
68MP		38.4623	37.1544	36.7202	32.3467	35.6291	0	0	0	0	0	0	0	0	0	0
A1CF	a1cf	1.86412	2.66999	2.01648	2.73915	2.23491	0	0	0	0	0	0	0	0	0	0
A2LD1 (3 OF 3)	A2LD1 (2 of 3)	3.84745	3.85203	4.02671	4.27871	4.19438	0	0	0	0	0	0	0	0	0	0
A2ML	a2ml	2.75831	3.25675	4.36179	4.19722	5.5259	0	0	0	0	0	0	0	0	0	0
A4UWM7_ORYLA	si:ch73-103b2.3	12.376	8.8357	10.0295	18.139	15.9348	0	0	0	0	0	0	0	0	0	0
A5HKK7_ORYLA	BCMO1 (2 of 2)	2.57599	1.99811	1.71715	1.92539	1.45482	0	0	0	0	0	0	0	0	0	0
A5HL63_ORYLA		0.803385	0.238053	0.356279	0.242231	0.354416	1	0	1	1	0	0	0	0	0	0
A8HG53_ORYLA		3.73783	1.56879	1.14586	1.65693	2.25189	0	1	0	0	0	0	0	0	0	0
AAAS	aaas	13.2157	9.12329	9.45083	8.99369	11.0724	1	0	1	0	0	0	0	0	0	0
AACS	aacs	17.3846	14.137	14.4849	14.114	13.9658	0	0	0	0	0	0	0	0	0	0
AADACL2	AADACL2	1.4543	2.29268	1.69942	1.91377	1.59409	1	0	0	0	0	0	0	0	0	0
AADAT	AADAT	8.49618	7.44352	8.46718	6.91303	8.58317	0	0	0	0	0	0	0	0	0	0
AAGAB	aagab	20.6009	17.917	18.5182	16.2302	20.2346	0	0	0	0	0	0	0	0	0	0
AAK1 (1 OF 2)	AAK1 (1 of 2)	57.7725	60.3879	59.9308	56.9209	49.3075	0	0	0	0	0	0	0	0	0	0
AAK1 (2 OF 2)	AAK1 (2 of 2)	17.0254	18.4377	16.9525	18.2175	17.4612	0	0	0	0	0	0	0	0	0	0
AAMP	AAMP	17.6923	15.0161	16.1117	15.2448	16.5462	0	0	0	0	0	0	0	0	0	0
AANAT (1 OF 3)	aanat1	0.165706	0.320162	0.221799	0.325825	0.334189	0	0	0	0	0	0	0	0	0	0
AANAT1		0.407196	0.273853	0.549761	0.483346	0.38193	0	0	0	0	0	0	0	0	0	0
AARI_26570		12.7623	11.7307	12.5992	13.9118	13.8564	0	0	0	0	0	0	0	0	0	0
AARS	aars	58.0974	42.3369	43.7822	40.432	44.4304	0	0	1	0	0	0	0	0	0	0
AARS2	AARS2	11.0103	8.80151	8.93073	9.51681	10.2364	0	0	0	0	0	0	0	0	0	0
AASDH	aasdh	6.85637	5.71085	6.17959	6.23539	5.70426	0	0	0	0	0	0	0	0	0	0
AASDHPPT	AASDHPPT	13.9183	16.3612	22.151	21.3113	17.7662	0	1	1	0	0	0	0	0	0	0
AASS	aass	12.3236	9.2464	9.99966	10.1443	9.94935	0	0	0	0	0	0	0	0	0	0
AATF	aatf	9.67192	6.85656	8.44201	6.26002	9.27515	0	0	0	0	0	0	0	0	0	0
AATK (1 OF 2)	aatka	29.1892	26.3704	26.7483	27.0947	25.0252	0	0	0	0	0	0	0	0	0	0
AATK (2 OF 2)		47.0944	42.4709	45.3436	43.07	47.4131	0	0	0	0	0	0	0	0	0	0
AB57_0028		123.001	99.8492	80.4276	81.7401	73.7979	0	0	0	1	0	0	0	0	0	0
ABAT	abat	199.417	295.893	228.806	201.942	185.678	1	0	0	0	0	0	1	0	0	0
ABCA12	abca12	0.887355	1.04772	1.08704	1.07711	1.22265	0	0	0	0	0	0	0	0	0	0
ABCA1A		22.367	40.2259	52.8208	60.5499	50.0137	0	0	1	1	0	0	0	0	0	0
ABCA1B		15.2385	6.25051	6.18317	4.876	4.86228	1	1	1	1	0	0	0	0	0	0
ABCA3	ABCA3 (1 of 2)	11.8734	10.2722	10.7498	10.9043	9.94609	0	0	0	0	0	0	0	0	0	0
ABCA4 (1 OF 2)		1.86142	1.75989	1.58985	1.5616	1.39895	0	0	0	0	0	0	0	0	0	0
ABCA5	abca5	14.5024	12.8419	12.6106	12.4714	11.6724	0	0	0	0	0	0	0	0	0	0
ABCA7	ABCA7	5.19248	4.09409	3.20092	3.48562	2.79315	0	1	1	1	0	0	0	0	0	0
ABCB10	abcb10	3.40039	2.52093	2.40166	2.62808	2.73023	0	1	0	0	0	0	0	0	0	0
ABCB11A		0.02994	0.0237809	0.0527825	0.0315032	0.0195628	0	0	0	0	0	0	0	0	0	0
ABCB11B	abcb11b	1.67976	1.94866	1.77771	1.75629	1.92262	0	0	0	0	0	0	0	0	0	0
ABCB3L1	abcb3l1	0.350869	0.6134	1.8128	0.860197	0.639497	0	0	1	0	0	0	0	0	0	0
ABCB4	abcb4	10.2582	12.6072	11.853	10.1422	10.2011	0	0	0	0	0	0	0	0	0	0
ABCB6	abcb6	15.2441	13.0493	12.82	11.666	12.1875	0	0	0	0	0	0	0	0	0	0
ABCB7	abcb7	13.0186	12.996	13.1256	11.2254	15.9432	0	0	0	0	0	0	0	0	0	0
ABCB8	abcb8	10.2581	8.14323	8.28538	6.64547	8.32433	0	0	1	0	0	0	0	0	0	0
ABCB9	abcb9	3.22214	2.39356	2.12667	1.45818	2.35764	0	0	1	0	0	0	0	0	0	0
ABCC1		10.4942	8.12612	7.94305	6.89163	7.47982	0	0	1	1	0	0	0	0	0	0
ABCC10	ABCC10	13.795	9.61316	8.97443	8.44673	8.83023	1	1	1	1	0	0	0	0	0	0
ABCC12	abcc12	4.28186	5.47934	7.17052	4.49436	5.51518	0	0	0	0	0	0	0	0	0	0
ABCC2	abcc2	2.54018	2.97896	3.12378	2.63986	2.79923	0	0	0	0	0	0	0	0	0	0
ABCC3	ABCC3	53.3972	56.8066	53.0361	48.7663	43.878	0	0	0	0	0	0	0	0	0	0
ABCC4	abcc4	1.83077	1.51464	1.89541	1.63271	2.1599	0	0	0	0	0	0	0	0	0	0
ABCC5	abcc5	1.77444	2.3149	3.89739	3.57754	4.7911	0	0	0	0	0	0	0	0	0	0
ABCC6A	abcc6a	1.36044	1.07588	1.51815	1.07565	0.981844	0	0	0	0	0	0	0	0	0	0
ABCC8		14.8684	15.5195	13.1117	14.8563	13.4759	0	0	0	0	0	0	0	0	0	0
ABCC9	abcc9	3.86657	4.81885	4.24063	4.5535	3.57473	0	0	0	0	0	0	0	0	0	0
ABCD1	abcd1	11.5432	23.3559	18.1212	31.1721	20.8461	1	1	1	1	0	0	0	0	0	0
ABCD2		24.697	21.9915	20.9561	19.818	20.5839	0	0	0	0	0	0	0	0	0	0
ABCD3B	abcd3a	30.0504	24.8471	24.5981	22.9508	24.9932	0	0	0	0	0	0	0	0	0	0
ABCE1	abce1	86.8698	61.0172	69.0278	57.6781	78.8559	0	0	0	0	0	0	0	0	0	0
ABCF1		42.2	28.8635	29.709	21.3443	30.6165	1	0	1	0	0	0	0	0	0	0
ABCF2A	abcf2	52.7199	37.0262	44.6037	30.8655	56.8763	0	0	0	0	0	0	0	0	0	0
ABCF3		15.7008	10.1461	11.721	8.77298	14.02	1	0	1	0	0	0	0	0	0	0
ABCG1	abcg1	0.418322	0.347245	0.359717	0.496755	0.310645	0	0	0	0	0	0	0	0	0	0
ABCG2 (1 OF 2)	abcg2a	9.9425	9.63898	9.46559	9.79583	8.33131	0	0	0	0	0	0	0	0	0	0
ABCG4A	abcg4a	29.2301	34.8797	41.0559	40.4766	37.7091	0	1	0	0	0	0	0	0	0	0
ABCG4B		0.553181	0.0714217	0.094393	0.0713145	0.0967263	1	1	1	1	0	0	0	0	0	0
ABCG5		0.581413	0.754751	0.932816	0.707451	0.824095	0	0	0	0	0	0	0	0	0	0
ABCG8	abcg8	0.266689	0.369955	0.363706	0.468097	0.490221	0	0	0	0	0	0	0	0	0	0
ABCH1		15.5465	19.0429	13.6332	17.9663	16.6384	0	0	0	0	0	0	0	0	0	0
ABHD10B	abhd10b	16.0516	10.4742	12.2222	11.1588	13.91	1	0	1	0	0	0	0	0	0	0
ABHD11	abhd11	46.0459	50.1315	49.1158	46.0945	49.0453	0	0	0	0	0	0	0	0	0	0
ABHD12	abhd12	0.20724	0.206268	0.195807	0.213422	0.20943	0	0	0	0	0	0	0	0	0	0
ABHD12B (1 OF 2)		2.35991	2.81027	3.3101	2.33795	2.70847	0	0	0	0	0	0	0	0	0	0
ABHD13	abhd13	7.44868	5.46336	6.04362	4.76027	6.73626	0	0	1	0	0	0	0	0	0	0
ABHD14A	ABHD14A	22.3974	23.5788	22.0125	24.0117	24.5978	0	0	0	0	0	0	0	0	0	0
ABHD14B	ABHD14B	30.428	34.0921	34.126	33.105	31.7425	0	0	0	0	0	0	0	0	0	0
ABHD15	CR942805.2	4.37164	3.57624	4.30042	4.12805	3.79517	0	0	0	0	0	0	0	0	0	0
ABHD16A	abhd16a	0.331106	0.172025	0.269602	0.228782	0.268927	0	0	0	0	0	0	0	0	0	0
ABHD2 (1 OF 2)	abhd2a	20.2665	19.5473	17.8568	17.4163	11.4132	0	0	0	1	0	0	1	0	0	1
ABHD2B		0.868972	0.805872	1.08136	0.896927	0.954541	0	0	0	0	0	0	0	0	0	0
ABHD3	abhd3	16.9695	10.2106	11.2236	6.48436	10.3503	1	0	1	1	0	0	0	0	0	0
ABHD4	abhd4	11.446	13.0361	16.9209	11.9622	21.7291	0	0	0	1	0	0	0	0	0	0
ABHD5 (1 OF 2)		0.745758	0.792599	0.86919	0.778278	0.54319	0	0	0	0	0	0	0	0	0	0
ABHD5 (2 OF 2)	abhd5	1.9078	1.94698	2.00625	2.3031	2.32506	0	0	0	0	0	0	0	0	0	0
ABHD6A		1.11821	1.71894	1.71891	1.83637	1.92496	0	0	0	0	0	0	0	0	0	0
ABHD8 (1 OF 2)	ABHD8 (1 of 2)	26.7198	25.0384	27.1047	27.7125	32.3218	0	0	0	0	0	0	0	0	0	0
ABHD8 (2 OF 2)		0.497602	0.483325	0.685954	0.560019	0.603137	0	0	0	0	0	0	0	0	0	0
ABI1A		9.25401	8.39995	9.02511	8.68247	6.56137	0	0	0	1	0	0	0	0	0	0
ABI1B	abi1b	23.8139	16.93	15.2686	16.5786	14.0817	1	1	1	1	0	0	0	0	0	0
ABI2 (1 OF 2)		15.4406	14.612	14.2008	14.7094	14.9614	0	0	0	0	0	0	0	0	0	0
ABI2 (2 OF 2)	ABI2 (2 of 2)	8.69138	7.39247	7.53373	7.25918	6.86445	0	0	0	0	0	0	0	0	0	0
ABI3 (1 OF 2)	ABI3 (1 of 2)	28.7797	32.0774	37.9496	50.7792	43.4701	0	0	1	1	0	0	0	0	0	0
ABI3 (2 OF 2)		0.313635	0.0704388	0.14595	0.0979629	0.0986159	0	0	0	0	0	0	0	0	0	0
ABI3BP (1 OF 2)	ABI3BP (1 of 2)	2.27804	3.58452	2.85653	2.86253	2.47149	0	0	0	0	0	0	0	0	0	0
ABI3BP (2 OF 2)		0.627549	0.628189	0.677128	0.68277	0.607634	0	0	0	0	0	0	0	0	0	0
ABL1	abl1	5.83566	4.41183	4.46757	4.91317	4.95623	0	0	0	0	0	0	0	0	0	0
ABL2	abl2	3.64805	3.62673	4.05744	3.7661	3.84686	0	0	0	0	0	0	0	0	0	0
ABLIM1A	ablim1a	23.0144	22.7882	24.8277	25.7251	25.675	0	0	0	0	0	0	0	0	0	0
ABLIM1B		0.305912	0.215275	0.187647	0.355811	0.278366	0	0	0	0	0	0	0	0	0	0
ABLIM2	ABLIM2	25.1235	32.4322	33.1452	34.8014	31.5371	0	0	1	0	0	0	0	0	0	0
ABLIM3 (2 OF 3)	ablim3	9.85967	11.518	12.5501	12.1339	14.2471	0	0	0	1	0	0	0	0	0	0
ABP1	abp1	0.15011	0.205064	0.139023	0.19803	0.211395	0	0	0	0	0	0	0	0	0	0
ABR (2 OF 2)		35.2541	38.2448	37.1383	37.4432	39.8296	0	0	0	0	0	0	0	0	0	0
ABRA	ABRA	2.51412	2.52125	2.6204	2.70899	2.49106	0	0	0	0	0	0	0	0	0	0
ABT1	ABT1	23.7128	20.8129	20.5724	20.1772	24.0666	0	0	0	0	0	0	0	0	0	0
ABTB1	ABTB1	21.5012	28.3026	28.3157	28.4567	28.7135	0	0	0	0	0	0	0	0	0	0
ABTB2 (1 OF 2)		10.2054	11.1324	10.413	10.659	9.89556	0	0	0	0	0	0	0	0	0	0
ABTB2 (2 OF 2)		0.613472	0.60273	0.767681	0.738778	0.657419	0	0	0	0	0	0	0	0	0	0
ACAA1	acaa1	0.162178	0.267388	0.198605	0.170398	0.149988	0	0	0	0	0	0	0	0	0	0
ACAA2	acaa2	1.46984	1.17876	0.937727	1.03105	0.911951	0	0	0	0	0	0	0	0	0	0
ACACA	acaca	22.8425	18.8557	18.2255	17.028	15.8169	0	0	0	1	0	0	0	0	0	0
ACACB	acacb	4.9988	6.81165	7.12535	9.45194	6.61215	0	0	0	0	0	0	0	0	0	0
ACAD11	acad11	6.76386	6.74123	5.30786	7.27202	6.84068	0	0	0	0	0	0	0	0	0	0
ACAD8	acad8	10.0283	8.49921	8.91392	8.95439	9.31814	0	0	0	0	0	0	0	0	0	0
ACAD9	ACAD9	18.6001	13.8801	14.1129	13.8002	12.9429	0	0	0	1	0	0	0	0	0	0
ACADL	acadl	7.04445	6.74259	5.3806	5.90797	6.16948	0	0	0	0	0	0	0	0	0	0
ACADM	acadm	66.7399	63.9777	67.3278	60.0832	76.2777	0	0	0	0	0	0	0	0	0	0
ACADS	acads	9.66318	7.12297	7.14772	6.16544	7.29814	0	0	1	0	0	0	0	0	0	0
ACADSB	acadsb	33.7594	36.574	38.9434	37.6543	42.7445	0	0	0	0	0	0	0	0	0	0
ACADVL	acadvl	44.1958	35.6523	33.5796	32.0097	34.0634	0	0	1	0	0	0	0	0	0	0
ACANA	acanb	13.6981	26.1219	27.9635	25.003	32.4637	1	1	1	1	0	0	0	0	0	0
ACANB		8.49272	14.0539	14.8	13.566	18.2262	1	1	1	1	0	0	0	0	0	0
ACAP1	ACAP1	15.9214	16.5791	17.161	16.2907	15.1609	0	0	0	0	0	0	0	0	0	0
ACAP2 (2 OF 2)	ACAP2 (1 of 2)	13.0261	14.6086	14.703	15.3765	15.9399	0	0	0	0	0	0	0	0	0	0
ACAP3A		13.5215	11.1361	13.9207	13.031	13.5279	0	0	0	0	0	0	0	0	0	0
ACAP3B	acap3b	36.508	33.8898	38.7722	39.9937	36.6423	0	0	0	0	0	0	0	0	0	0
ACAT1	acat1	40.3581	35.7475	34.943	37.9074	40.1175	0	0	0	0	0	0	0	0	0	0
ACAT2	acat2	17.7012	13.6817	13.12	11.4231	12.0009	0	0	1	1	0	0	0	0	0	0
ACBD3	acbd3	24.7042	21.1934	22.9249	20.2972	25.3426	0	0	0	0	0	0	0	0	0	0
ACBD4	acbd4	11.9674	10.4564	10.5667	9.48782	9.37071	0	0	0	0	0	0	0	0	0	0
ACBD5A	acbd5a	18.5506	23.287	23.3479	21.7063	25.3984	0	0	0	1	0	0	0	0	0	0
ACBD5B		10.1312	10.9158	11.6195	10.3229	11.3537	0	0	0	0	0	0	0	0	0	0
ACBD6	acbd6	15.81	17.8235	18.2425	18.7838	17.867	0	0	0	0	0	0	0	0	0	0
ACCN1	accn1	24.6328	27.9936	27.6543	28.4945	26.4006	0	0	0	0	0	0	0	0	0	0
ACCN2 (2 OF 2)		17.6305	16.5889	16.709	16.1718	16.0633	0	0	0	0	0	0	0	0	0	0
ACCN2A		0.793863	0.349004	0.548984	0.424204	0.277999	0	0	0	0	0	0	0	0	0	0
ACCN2B	accn2b	12.9501	13.7708	11.8574	15.2448	14.5691	0	0	0	0	0	0	0	0	0	0
ACCN2C		12.4794	12.6922	11.416	11.3229	9.34298	0	0	0	0	0	0	0	0	0	0
ACCN4A	accn4a	9.02136	9.37265	8.53722	9.10677	7.2694	0	0	0	0	0	0	0	0	0	0
ACCSL	accs	7.3383	6.67029	7.44253	6.86173	7.07495	0	0	0	0	0	0	0	0	0	0
ACD	acd	1.82689	1.33085	1.41119	1.18549	1.4964	0	0	0	0	0	0	0	0	0	0
ACE	ACE	7.14296	6.84588	7.02768	7.63284	7.01553	0	0	0	0	0	0	0	0	0	0
ACE2	ace2	0.577984	0.89291	0.782942	0.652472	0.649545	0	0	0	0	0	0	0	0	0	0
ACER1	acer1	0.0634276	0.0337802	0.0426392	0.0615819	0.0804572	0	0	0	0	0	0	0	0	0	0
ACER2	ACER2	3.24929	3.32871	3.73292	3.61	4.4871	0	0	0	0	0	0	0	0	0	0
ACER3	ACER3	11.0606	12.1847	12.1742	12.35	10.2886	0	0	0	0	0	0	0	0	0	0
ACHE	ache	90.2594	94.4322	85.6891	72.2026	66.3059	0	0	0	0	0	0	0	0	0	0
ACIN1A		28.3614	26.7597	26.2779	25.1801	22.7979	0	0	0	0	0	0	0	0	0	0
ACIN1B	acin1b	59.7882	54.8829	58.426	56.9728	58.2708	0	0	0	0	0	0	0	0	0	0
ACLYA	aclya	28.0385	21.6361	19.8822	19.0127	17.65	0	1	1	1	0	0	0	0	0	0
ACLYB	BX539340.1	6.53303	7.34241	7.14347	7.49583	6.88098	0	0	0	0	0	0	0	0	0	0
ACMSD	acmsd	1.60325	1.82807	1.95301	2.04718	2.02651	0	0	0	0	0	0	0	0	0	0
ACN9	acn9	10.213	9.67232	9.20111	9.39171	9.44777	0	0	0	0	0	0	0	0	0	0
ACO1	aco1	17.9623	15.0072	14.7232	15.7461	14.3827	0	0	0	0	0	0	0	0	0	0
ACO2	aco2	34.4886	34.6102	34.7216	33.6701	29.7099	0	0	0	0	0	0	0	0	0	0
ACOT11A		7.17836	7.02438	7.2377	8.05793	7.34017	0	0	0	0	0	0	0	0	0	0
ACOT11B	acot11b	3.55005	3.73393	3.79969	4.63173	4.65079	0	0	0	0	0	0	0	0	0	0
ACOT13	acot13	0.786289	0.523656	0.381949	0.547248	0.341996	0	0	0	0	0	0	0	0	0	0
ACOT2	si:dkey-11e23.4	1.83766	2.53389	3.91785	1.84095	1.70914	0	0	0	0	0	0	0	1	0	0
ACOT7	acot7	9.3241	8.84127	7.00745	5.62061	6.00551	0	0	1	1	0	0	0	0	0	0
ACOT8	acot8	10.9469	10.258	10.633	12.9513	11.9158	0	0	0	0	0	0	0	0	0	0
ACOT9	acot9.1	14.1517	9.7181	10.3735	10.3017	11.5348	1	0	1	0	0	0	0	0	0	0
ACOX1	acox1	25.8774	23.1212	21.4963	22.5606	20.3117	0	0	0	0	0	0	0	0	0	0
ACOX3	acox3	12.6862	9.02244	8.84814	9.03219	9.21545	1	1	0	1	0	0	0	0	0	0
ACP1	acp1	39.3033	28.8429	26.4754	23.3472	28.1329	0	1	1	1	0	0	0	0	0	0
ACP2	ACP2	11.987	11.6777	11.6285	10.9923	11.1741	0	0	0	0	0	0	0	0	0	0
ACP5A	acp5a	1.13443	0.808724	1.22726	0.994513	1.23394	0	0	0	0	0	0	0	0	0	0
ACP6	acp6	4.89816	2.82482	2.83034	2.16165	2.60786	1	0	1	1	0	0	0	0	0	0
ACPL2	acpl2	20.5177	21.5414	20.8246	20.6704	20.3357	0	0	0	0	0	0	0	0	0	0
ACPT		0.0903332	0.0830002	0.0817378	0.12385	0.0701004	0	0	0	0	0	0	0	0	0	0
ACRC	ACRC	22.4332	19.6574	17.2323	18.2345	17.5403	0	0	0	0	0	0	0	0	0	0
ACSBG2	acsbg2	36.267	22.0075	24.417	20.9001	16.1787	1	0	1	1	0	0	0	0	0	0
ACSF2		0.287423	0.540306	0.727397	0.512173	0.457014	0	1	0	0	0	0	0	0	0	0
ACSF2 (1 OF 2)		1.3221	1.42634	1.51735	1.4933	1.53989	0	0	0	0	0	0	0	0	0	0
ACSF2 (2 OF 2)	acsf2	1.35077	1.62572	2.22098	2.68315	2.49385	0	1	1	1	0	0	0	0	0	0
ACSF3	ACSF3	5.52172	4.47735	3.74153	4.06375	3.34319	0	1	0	1	0	0	0	0	0	0
ACSL1		12.8874	10.8426	10.8994	11.051	11.4247	0	0	0	0	0	0	0	0	0	0
ACSL1 (1 OF 3)	acsl1	11.9477	9.46855	10.4427	10.4114	9.81318	0	0	0	0	0	0	0	0	0	0
ACSL3 (1 OF 2)	acsl3b	31.8899	28.8059	33.7666	28.0886	30.9304	0	0	0	0	0	0	0	0	0	0
ACSL3A		5.44697	3.41427	3.71912	2.86955	2.84624	1	0	1	1	0	0	0	0	0	0
ACSL4A	acsl4a	26.0757	25.272	32.5652	29.9043	32.6602	0	0	0	0	0	0	0	0	0	0
ACSL5		2.35809	6.93176	6.64778	6.14222	7.95364	0	1	0	1	0	0	0	0	0	0
ACSL6		47.3369	33.6638	32.1909	24.8901	26.1655	1	1	1	1	0	0	0	0	0	0
ACSS1	acss1	5.20337	5.57983	6.60986	7.00605	6.30591	0	0	0	0	0	0	0	0	0	0
ACSS2	acss2	25.1454	23.1474	22.9538	23.0862	23.4057	0	0	0	0	0	0	0	0	0	0
ACSS3	acss3	5.72537	6.10227	6.00083	6.33135	5.52055	0	0	0	0	0	0	0	0	0	0
ACTA1B		0.506542	0.325621	0.347148	0.222818	0.588507	0	0	0	0	0	0	0	0	0	0
ACTA2	acta2	70.8295	66.5322	73.491	63.276	75.2251	0	0	0	0	0	0	0	0	0	0
ACTB_ORYLA		682.183	558.969	635.124	600.69	666.289	0	0	0	0	0	0	0	0	0	0
ACTC1 (2 OF 4)		5.81984	2.33736	1.91379	3.3013	2.10373	0	0	0	0	0	0	0	0	0	0
ACTC1 (3 OF 3)		0.284168	0.339042	0.390775	0.41508	0.421687	0	0	0	0	0	0	0	0	0	0
ACTC1A	actc1a	33.3888	15.843	22.1329	16.0668	18.8623	1	0	1	0	0	0	0	0	0	0
ACTC1B		103.41	45.5373	59.4513	47.0322	50.8856	0	0	1	0	0	0	0	0	0	0
ACTG1		0.294056	0.218616	0.348213	0.304835	0.227835	0	0	0	0	0	0	0	0	0	0
ACTL6A	actl6a	40.9881	29.8746	28.0482	25.8706	27.6743	0	1	1	1	0	0	0	0	0	0
ACTN1		21.3881	18.3089	16.7284	21.8063	18.5027	0	0	0	0	0	0	0	0	0	0
ACTN2		0.49351	0.459613	0.472135	0.490155	0.477199	0	0	0	0	0	0	0	0	0	0
ACTN2 (2 OF 2)	actn2	0.620872	0.805559	0.726944	0.702696	0.832985	0	0	0	0	0	0	0	0	0	0
ACTN3A		0.678707	0.536182	0.608637	0.551072	0.719015	0	0	0	0	0	0	0	0	0	0
ACTN3B	actn3b	3.69388	1.5621	2.3636	1.69852	2.0157	0	0	0	0	0	0	0	0	0	0
ACTN4 (1 OF 3)		25.4224	19.7465	19.2672	18.9746	16.071	0	0	0	1	0	0	0	0	0	0
ACTR1	actr1	106.104	90.5816	87.4437	83.8242	86.74	0	0	0	0	0	0	0	0	0	0
ACTR10	actr10	68.3642	70.9361	71.2463	72.7299	73.0695	0	0	0	0	0	0	0	0	0	0
ACTR2		5.14039	5.99967	5.93794	5.67097	5.72509	0	0	0	0	0	0	0	0	0	0
ACTR2 (2 OF 3)	actr2	53.2245	45.2312	47.6523	46.5741	50.695	0	0	0	0	0	0	0	0	0	0
ACTR2 (3 OF 3)	ACTR2 (3 of 3)	9.53719	11.3855	11.6359	11.7697	10.2337	0	0	0	0	0	0	0	0	0	0
ACTR2B		2.2923	1.91856	1.95239	2.04149	1.87322	0	0	0	0	0	0	0	0	0	0
ACTR3		23.9678	14.3246	13.4598	13.3494	15.3136	1	1	1	1	0	0	0	0	0	0
ACTR5	actr5	5.56603	4.38451	4.65899	4.37787	5.03498	0	0	0	0	0	0	0	0	0	0
ACTR8	actr8	8.73458	7.10311	7.55939	6.79595	7.22047	0	0	0	0	0	0	0	0	0	0
ACTRT1	si:ch211-241j12.3	1.5559	1.13173	1.07367	1.30679	1.0594	0	0	0	0	0	0	0	0	0	0
ACVR1	acvr1l	20.2345	23.7311	22.6164	22.2803	26.3277	0	0	0	0	0	0	0	0	0	0
ACVR1B	acvr1b	24.0005	20.7265	17.9066	21.232	17.7133	0	0	0	0	0	0	0	0	0	0
ACVR1C		1.42351	1.63286	1.58395	1.69222	1.3556	0	0	0	0	0	0	0	0	0	0
ACVR1L		11.0621	12.5483	12.9389	15.4424	13.4402	0	0	1	0	0	0	0	0	0	0
ACVR2A	acvr2a	19.3687	17.2366	16.8681	16.6606	12.9641	0	0	0	1	0	0	0	0	0	0
ACVR2B		0.232423	0.214751	0.33686	0.12926	0.162451	0	0	0	0	0	0	0	0	0	0
ACVR2B (2 OF 2)	ACVR2B (2 of 2)	13.8742	10.5469	10.6079	11.6349	10.3507	0	0	0	0	0	0	0	0	0	0
ACVRL1	acvrl1	18.2777	16.4031	22.4666	20.0339	20.9123	0	0	0	0	0	0	0	0	0	0
ACY1	zgc:55605	8.10854	6.59707	6.6043	5.43301	5.88662	0	0	1	0	0	0	0	0	0	0
ACYP2	ACYP2	6.68689	5.76236	5.63744	5.1588	7.75868	0	0	0	0	0	0	0	0	0	0
ADA	ada	3.30086	2.44858	2.13928	1.30764	1.5884	0	0	1	1	0	0	0	0	0	0
ADAD1	ADAD1	0.178203	0.0418816	0.147849	0.109225	0.0576357	0	0	0	0	0	0	0	0	0	0
ADAD2	ADAD2	1.40743	2.02781	2.00219	2.07271	3.27243	0	0	0	1	0	0	0	0	0	0
ADAL	adal	3.30305	3.23624	3.21243	3.61831	3.69197	0	0	0	0	0	0	0	0	0	0
ADAM10A	adam10a	6.65134	8.08951	8.12957	7.26208	7.08665	0	0	0	0	0	0	0	0	0	0
ADAM10B		38.837	38.0351	36.6073	37.0309	35.6528	0	0	0	0	0	0	0	0	0	0
ADAM11	adam11	69.596	78.5635	76.6222	70.7638	88.2485	0	0	0	0	0	0	0	0	0	0
ADAM12		3.5953	3.31344	3.25059	3.22508	2.75735	0	0	0	0	0	0	0	0	0	0
ADAM12 (1 OF 2)	ADAM12	10.3939	9.11887	8.65576	9.64454	9.01303	0	0	0	0	0	0	0	0	0	0
ADAM15	ADAM15	7.47856	8.7312	10.4854	10.9765	10.1059	0	0	1	0	0	0	0	0	0	0
ADAM17A		4.40859	4.86284	4.72662	5.02626	4.64585	0	0	0	0	0	0	0	0	0	0
ADAM17B	adam17b	0.647344	0.314686	0.433661	0.345773	0.376837	1	0	1	0	0	0	0	0	0	0
ADAM19	adam19b	16.4509	15.0262	13.1419	14.1854	12.6862	0	0	0	0	0	0	0	0	0	0
ADAM22	ADAM22	31.8111	33.7472	32.0735	34.3963	31.1378	0	0	0	0	0	0	0	0	0	0
ADAM23		4.78066	4.97795	5.52217	4.13628	5.12555	0	0	0	0	0	0	0	0	0	0
ADAM23 (2 OF 2)	adam23a	34.516	33.9809	31.8963	25.4322	26.771	0	0	1	0	0	0	0	0	0	0
ADAM28	adam28	13.7334	14.429	13.9599	12.007	11.7248	0	0	0	0	0	0	0	0	0	0
ADAM8A	adam8a	3.30974	3.47945	3.27851	5.8873	5.1393	0	0	0	0	0	0	0	0	0	0
ADAM8B		1.92466	2.49151	2.24645	2.47839	2.19081	0	0	0	0	0	0	0	0	0	0
ADAM9	adam9	16.1852	13.9244	13.6522	12.5398	12.7563	0	0	0	0	0	0	0	0	0	0
ADAMTS1	adamts1	2.93881	2.01112	2.08277	2.45822	2.24968	0	0	0	0	0	0	0	0	0	0
ADAMTS10	ADAMTS10	4.21108	4.33824	3.30756	3.59174	4.45018	0	0	0	0	0	0	0	0	0	0
ADAMTS12	ADAMTS12	3.137	1.67961	1.64894	1.51256	1.40267	1	1	1	1	0	0	0	0	0	0
ADAMTS13	adamts13	0.063301	0.0916304	0.118923	0.113022	0.108542	0	0	0	0	0	0	0	0	0	0
ADAMTS14		7.26824	7.16621	7.27884	6.79185	6.90739	0	0	0	0	0	0	0	0	0	0
ADAMTS15 (2 OF 2)	ADAMTS15 (2 of 2)	1.04307	0.972855	0.439508	0.871815	0.539395	0	1	0	0	0	0	0	0	0	0
ADAMTS15A	adamts15a	1.89738	1.50442	1.53588	1.51417	1.45292	0	0	0	0	0	0	0	0	0	0
ADAMTS16	ADAMTS16	0.390884	0.350667	0.278293	0.251725	0.285638	0	0	0	0	0	0	0	0	0	0
ADAMTS18	adamts18	7.7594	7.64785	7.12184	8.24239	7.44217	0	0	0	0	0	0	0	0	0	0
ADAMTS2 (2 OF 2)	adamts22	4.8472	4.73475	4.35742	4.78002	3.80649	0	0	0	0	0	0	0	0	0	0
ADAMTS20	adamts9	4.65604	4.2755	4.38985	4.32938	3.87827	0	0	0	0	0	0	0	0	0	0
ADAMTS22		0.851374	0.63786	0.600477	0.775281	1.16202	0	0	0	0	0	0	0	0	0	0
ADAMTS3	ADAMTS3	1.73557	1.98757	1.81941	1.6939	1.47348	0	0	0	0	0	0	0	0	0	0
ADAMTS5		5.62468	7.09654	6.82701	7.46106	5.98786	0	0	0	0	0	0	0	0	0	0
ADAMTS6	ADAMTS6	2.14863	2.57044	2.50042	2.16224	2.20666	0	0	0	0	0	0	0	0	0	0
ADAMTS7		3.88886	3.60704	3.31212	3.3195	3.34631	0	0	0	0	0	0	0	0	0	0
ADAMTS8 (1 OF 2)	ADAMTS8 (1 of 2)	1.03704	1.41678	1.17335	1.61874	1.03876	0	0	0	0	0	0	0	0	0	0
ADAMTS9		0.523834	0.466582	0.614709	0.3261	0.418931	0	0	0	0	0	0	0	0	0	0
ADAMTSL1	ADAMTSL3	2.70552	3.67276	3.55282	3.84688	3.87571	0	0	0	1	0	0	0	0	0	0
ADAMTSL2	adamtsl2	1.09413	0.823466	0.762767	0.873672	0.535268	0	0	0	0	0	0	0	0	0	0
ADAMTSL5	ADAMTSL5	8.33514	10.4714	10.239	10.5237	10.4887	0	0	0	0	0	0	0	0	0	0
ADAMTSL7	adamtsl7	9.91554	8.24131	8.93644	10.3203	8.91504	0	0	0	0	0	0	0	0	0	0
ADAP1		1.70038	2.49165	2.0911	2.41807	1.93584	0	0	0	0	0	0	0	0	0	0
ADAP1 (2 OF 2)		5.86699	6.41193	7.11777	7.13725	5.7689	0	0	0	0	0	0	0	0	0	0
ADAP2		0.39733	0.333419	2.24077	0.57676	0.249596	0	0	0	0	0	0	0	0	0	0
ADAP2 (2 OF 2)		0.194383	0.415354	0.288401	0.340362	0.324053	0	0	0	0	0	0	0	0	0	0
ADAR	adar	15.2995	13.1489	13.6611	11.56	10.1258	0	0	0	1	0	0	0	0	0	0
ADARB1 (1 OF 2)	ADARB1 (1 of 2)	37.331	41.2063	42.7543	37.4056	36.4169	0	0	0	0	0	0	0	0	0	0
ADARB1 (2 OF 2)		3.74475	2.73557	2.13182	2.81885	2.3207	0	0	0	0	0	0	0	0	0	0
ADARB2 (1 OF 2)	ADARB2	6.2473	5.87779	6.18145	6.43939	4.49564	0	0	0	1	0	0	0	0	0	0
ADAT1	adat1	0.906571	0.77447	0.630745	0.750245	0.693832	0	0	0	0	0	0	0	0	0	0
ADAT2	adat2	7.26607	7.03254	6.54611	7.0963	6.67708	0	0	0	0	0	0	0	0	0	0
ADAT3	ADAT3	3.50932	2.79506	2.8929	2.68287	3.38107	0	0	0	0	0	0	0	0	0	0
ADCK1	adck1	7.78294	5.07235	3.95753	3.35674	3.92898	0	1	1	1	0	0	0	0	0	0
ADCK2	ADCK2	11.9582	12.8947	12.1904	12.0102	12.3517	0	0	0	0	0	0	0	0	0	0
ADCK3 (1 OF 2)	ADCK3 (1 of 2)	10.2923	15.4803	16.1826	18.5473	14.9936	1	0	1	0	0	0	0	0	0	0
ADCK3 (2 OF 2)		5.1144	3.37843	3.35595	4.55783	2.8825	1	1	0	1	0	0	0	0	0	0
ADCK4	ADCK4	13.1799	8.60206	10.5426	8.32043	11.0372	1	0	1	0	0	0	0	0	0	0
ADCK5	adck5	2.85713	2.24016	1.96544	2.15183	2.53699	0	1	0	0	0	0	0	0	0	0
ADCY1A		11.8584	12.668	11.2533	11.9276	10.8563	0	0	0	0	0	0	0	0	0	0
ADCY1B	adcy1b	12.8278	15.933	18.5563	19.4232	22.1416	0	0	1	1	0	0	0	0	0	0
ADCY2 (2 OF 3)	adcy2a	12.402	12.8521	14.373	13.4362	14.3517	0	0	0	0	0	0	0	0	0	0
ADCY2A		9.71414	15.75	17.8232	14.7721	16.2982	0	1	1	1	0	0	0	0	0	0
ADCY3	ADCY3 (1 of 2)	9.34159	9.21417	7.71302	8.19135	6.97013	0	0	0	0	0	0	0	0	0	0
ADCY5		3.70209	3.78265	3.65193	3.68148	3.2605	0	0	0	0	0	0	0	0	0	0
ADCY6A	adcy6a	5.60385	6.80001	6.94958	7.29365	6.28671	0	0	0	0	0	0	0	0	0	0
ADCY7		10.5978	9.91717	10.2707	10.9482	11.1896	0	0	0	0	0	0	0	0	0	0
ADCY8	si:dkey-206f10.1	3.71633	4.1744	3.68819	4.73818	4.29254	0	0	0	0	0	0	0	0	0	0
ADCY9 (1 OF 2)		6.95006	7.01202	6.50354	7.56436	5.84768	0	0	0	0	0	0	0	0	0	0
ADCY9 (2 OF 2)	ADCY9	18.3378	21.4924	18.8124	20.127	21.1867	0	0	0	0	0	0	0	0	0	0
ADCYAP1A		23.1742	21.657	21.9001	25.7913	23.5295	0	0	0	0	0	0	0	0	0	0
ADCYAP1B	adcyap1b	157.865	181.698	179.407	186.562	185.484	0	0	0	0	0	0	0	0	0	0
ADCYAP1R1 (1 OF 2)		25.1849	23.5076	20.558	23.6533	18.9343	0	0	0	0	0	0	0	0	0	0
ADCYAP1R1A	ADCYAP1R1 (2 of 2)	47.4591	49.1263	44.8713	50.5837	42.1508	0	0	0	0	0	0	0	0	0	0
ADD1	add1	120.023	144.055	150.768	157.687	152.686	0	0	0	0	0	0	0	0	0	0
ADD2	add2	50.7034	52.0182	49.9125	53.125	49.4227	0	0	0	0	0	0	0	0	0	0
ADD3A	add3a	28.5032	34.1206	32.0456	33.5262	27.5424	0	0	0	0	0	0	0	0	0	0
ADD3B		69.484	79.4662	73.4554	91.3985	81.7359	0	0	0	0	0	0	0	0	0	0
ADH5	adh5	38.9598	34.8433	31.6766	33.0385	33.133	0	0	0	0	0	0	0	0	0	0
ADH8	adh8a	14.9309	9.59	8.15292	8.42956	6.89231	0	1	0	0	0	0	0	0	0	0
ADH8B		2.80948	2.52601	2.12812	2.33195	1.93303	0	0	0	0	0	0	0	0	0	0
ADHFE1	adhfe1	14.0164	15.0388	16.2012	20.327	19.4707	0	0	1	1	0	0	0	0	0	0
ADI1	adi1	9.07039	10.7872	12.1464	12.4832	12.2934	0	0	0	0	0	0	0	0	0	0
ADIPOQL		14.7687	17.0281	18.4133	16.9753	16.862	0	0	0	0	0	0	0	0	0	0
ADIPOR1A	adipor1a	21.5746	23.571	24.0629	24.5857	25.5491	0	0	0	0	0	0	0	0	0	0
ADIPOR2	adipor2	7.34282	6.04339	6.17313	6.19382	6.35291	0	0	0	0	0	0	0	0	0	0
ADK	ADK (2 of 2)	9.81248	12.4194	12.4648	11.6064	12.6011	0	0	0	0	0	0	0	0	0	0
ADKA	adka	8.99267	7.45288	7.78725	6.55754	7.91085	0	0	0	0	0	0	0	0	0	0
ADM (1 OF 2)	ADM (1 of 2)	0.870456	0.680632	0.978026	0.921445	0.829287	0	0	0	0	0	0	0	0	0	0
ADM2	adm2	1.66074	1.83555	1.6562	2.03371	1.63284	0	0	0	0	0	0	0	0	0	0
ADM2 (2 OF 2)		0.585548	0.238846	0.462747	0.530368	0.912765	0	0	0	0	0	0	0	0	0	0
ADM5	CABZ01030107.1	0.40484	0.548624	0.821629	0.82184	0.789972	0	0	0	0	0	0	0	0	0	0
ADMP	admp	0.132303	0.0442731	0.0147744	0.0117939	0.027209	0	0	0	0	0	0	0	0	0	0
ADNP	adnp	18.9122	15.4794	15.3838	14.6046	16.4735	0	0	0	0	0	0	0	0	0	0
ADNP (2 OF 2)		32.3801	26.4548	26.6562	25.2244	29.4472	0	0	0	0	0	0	0	0	0	0
ADNP2B	adnp2b	17.5717	14.9109	13.9482	14.2291	13.3755	0	0	0	0	0	0	0	0	0	0
ADOA	adoa	9.19665	7.36696	7.79614	7.20391	8.00718	0	0	0	0	0	0	0	0	0	0
ADOB	adob	12.2074	9.80415	10.2011	9.61557	12.5297	0	0	0	0	0	0	0	0	0	0
ADORA1 (1 OF 2)	ADORA1 (1 of 2)	3.90214	3.52889	3.38942	3.88529	3.24298	0	0	0	0	0	0	0	0	0	0
ADORA1 (2 OF 2)		1.65604	1.55458	1.48512	1.41737	1.40182	0	0	0	0	0	0	0	0	0	0
ADORA2AA		0.276943	0.661925	0.255548	0.52938	0.698551	0	0	0	0	0	0	0	0	0	0
ADORA2AB	adora2ab	0.36584	0.42478	0.329664	0.339112	0.437915	0	0	0	0	0	0	0	0	0	0
ADORA2B	adora2b	2.51648	3.73815	3.56624	3.66688	3.51615	1	0	0	1	0	0	0	0	0	0
ADORA3		1.24972	0.872176	0.895748	0.869152	1.08719	0	0	0	0	0	0	0	0	0	0
ADORA3 (2 OF 3)		3.40229	2.99718	1.89746	3.44863	2.61113	0	0	0	0	0	0	0	0	0	0
ADPGK	adpgk	5.67631	4.88113	5.59306	5.10668	5.00019	0	0	0	0	0	0	0	0	0	0
ADPGK2	adpgk2	11.748	9.45133	9.93215	8.70385	10.4442	0	0	0	0	0	0	0	0	0	0
ADPRH	ADPRH	13.6221	13.0529	14.3208	13.1663	13.5443	0	0	0	0	0	0	0	0	0	0
ADPRHL1	adprhl1	1.52313	1.46339	1.75244	2.17244	1.89491	0	0	0	0	0	0	0	0	0	0
ADPRHL2	ADPRHL2	30.2895	25.8745	28.039	26.1664	29.8809	0	0	0	0	0	0	0	0	0	0
ADRA1A (1 OF 2)		1.51593	1.40282	1.27102	1.26823	1.31578	0	0	0	0	0	0	0	0	0	0
ADRA1AB		2.1005	1.88319	1.9375	1.81842	1.66425	0	0	0	0	0	0	0	0	0	0
ADRA1B (1 OF 2)		3.15528	3.58657	3.42888	3.52448	3.18731	0	0	0	0	0	0	0	0	0	0
ADRA1B (2 OF 2)	ADRA1B (2 of 2)	9.44868	10.4703	9.42921	11.0325	12.3537	0	0	0	0	0	0	0	0	0	0
ADRA1D		2.04916	2.12209	1.92512	1.84311	1.75721	0	0	0	0	0	0	0	0	0	0
ADRA2A	adra2a	2.23662	2.52606	2.96425	2.69649	2.95129	0	0	0	0	0	0	0	0	0	0
ADRA2A (2 OF 2)		0.100943	0.186443	0.221818	0.194639	0.173322	0	0	0	0	0	0	0	0	0	0
ADRA2B	adra2b	11.2875	12.7216	11.6794	13.4418	9.40954	0	0	0	0	0	0	0	0	0	0
ADRA2C (1 OF 2)		1.19556	1.14055	1.13181	1.83484	1.94324	0	0	0	0	0	0	0	0	0	0
ADRA2C (2 OF 2)	adra2c	5.32208	5.90224	5.58962	6.35705	5.98154	0	0	0	0	0	0	0	0	0	0
ADRA2DA	adra2db	3.62081	5.28733	5.0733	5.58773	5.30677	1	0	1	1	0	0	0	0	0	0
ADRB1	adrb1	5.53529	7.79973	8.42362	7.93131	10.0405	1	1	1	1	0	0	0	0	0	0
ADRB2A	adrb2a	2.58929	4.28088	4.75253	5.46446	5.18115	1	1	1	1	0	0	0	0	0	0
ADRB2B		1.23658	1.48587	1.53647	1.38046	1.13878	0	0	0	0	0	0	0	0	0	0
ADRB3A	adrb3a	0.323133	0.237226	0.321521	0.317825	0.352946	0	0	0	0	0	0	0	0	0	0
ADRBK2	adrbk2	30.2623	29.7716	27.6635	30.8651	25.2529	0	0	0	0	0	0	0	0	0	0
ADRM1 (1 OF 2)	adrm1b	11.749	10.1822	10.2787	10.2022	10.8618	0	0	0	0	0	0	0	0	0	0
ADRM1B		25.0573	20.7099	28.4546	31.291	35.5611	0	0	0	0	0	0	0	0	0	0
ADSL	adsl	10.9547	10.6313	11.3597	12.1011	12.3389	0	0	0	0	0	0	0	0	0	0
ADSS	adss	16.2928	18.7325	21.2042	15.7979	23.0755	0	0	0	1	0	0	0	0	0	0
ADSSL	adssl	30.5523	21.4187	23.5672	20.7715	25.6325	1	0	1	0	0	0	0	0	0	0
ADSSL1	adssl1	1.03663	0.913435	1.30447	1.0391	1.45137	0	0	0	0	0	0	0	0	0	0
AEBP1 (1 OF 2)	AEBP1 (1 of 2)	2.81286	2.79293	2.67526	3.06468	2.44825	0	0	0	0	0	0	0	0	0	0
AEBP1 (2 OF 2)	AEBP1 (2 of 2)	12.7635	11.0667	9.2507	9.88124	8.48484	0	0	0	0	0	0	0	0	0	0
AEBP2		7.73183	2.83285	3.488	2.69939	3.61272	1	1	1	1	0	0	0	0	0	0
AEBP2 (2 OF 2)	aebp2	16.9848	11.8433	10.6863	10.6217	9.49267	1	1	1	1	0	0	0	0	0	0
AES	aes	32.6243	32.3574	31.2179	29.8754	26.6975	0	0	0	0	0	0	0	0	0	0
AFAP1	AFAP1	9.28313	7.21767	6.1977	6.75754	5.30626	0	1	1	1	0	0	0	0	0	0
AFAP1L1 (1 OF 2)	AFAP1L1 (4 of 4)	9.99247	10.4247	10.0734	8.99976	8.9141	0	0	0	0	0	0	0	0	0	0
AFAP1L1 (2 OF 2)	afap1l1	2.21958	1.504	1.18753	1.29276	1.20697	0	0	0	0	0	0	0	0	0	0
AFAP1L2	AFAP1L2	8.94387	8.58111	8.03308	8.27593	5.68712	0	0	0	1	0	0	0	0	0	0
AFF1		3.24542	3.40461	2.88431	2.79989	2.76574	0	0	0	0	0	0	0	0	0	0
AFF2	AFF2	4.25486	5.49294	4.60324	5.153	3.53781	0	0	0	0	0	0	0	0	0	0
AFF3	AFF3	1.20924	1.33788	1.89803	1.82728	1.59409	0	0	0	0	0	0	0	0	0	0
AFF4	aff4	11.3834	11.7921	12.1623	12.5281	11.3118	0	0	0	0	0	0	0	0	0	0
AFG3L2	AFG3L2	29.7403	29.909	30.9782	31.1712	31.3557	0	0	0	0	0	0	0	0	0	0
AFLA_085280		0.809755	1.02467	1.24071	1.64677	2.3467	0	0	0	0	0	0	0	0	0	0
AFMID	afmid	9.65133	8.2368	8.48255	8.51139	8.23304	0	0	0	0	0	0	0	0	0	0
AFTPHA	aftpha	11.4957	10.8587	11.2631	12.0697	13.9218	0	0	0	0	0	0	0	0	0	0
AGA	aga	10.3114	13.754	14.2168	12.2378	10.7538	0	0	0	0	0	0	0	0	0	0
AGAP_AGAP000713		30.6603	31.8961	30.0457	24.485	20.6802	0	0	0	1	0	0	0	0	0	0
AGAP005884		79.841	68.8317	60.7783	59.6673	42.7043	0	0	0	1	0	0	1	0	0	0
AGAP2	AGAP2	32.7085	22.7913	19.5713	19.9695	18.2964	1	1	1	1	0	0	0	0	0	0
AGAP2 (2 OF 2)		29.7366	26.4335	31.7673	26.5427	29.5841	0	0	0	0	0	0	0	0	0	0
AGAP3 (2 OF 2)		42.7828	47.4216	46.9921	50.2711	41.8465	0	0	0	0	0	0	0	0	0	0
AGAP9	AGAP9	20.598	17.5111	17.1333	17.0552	17.6036	0	0	0	0	0	0	0	0	0	0
AGBL4	AGBL4	8.90781	10.5442	10.0039	10.5577	9.8638	0	0	0	0	0	0	0	0	0	0
AGBL5	agbl5	10.256	11.1377	10.5986	11.7146	10.4643	0	0	0	0	0	0	0	0	0	0
AGFG1A		11.6973	10.1133	10.2522	11.1	10.2802	0	0	0	0	0	0	0	0	0	0
AGFG1B	agfg1b	11.6026	9.79232	9.63843	9.86347	11.7511	0	0	0	0	0	0	0	0	0	0
AGFG2		5.81319	6.71742	7.73731	8.34987	7.31087	0	0	1	0	0	0	0	0	0	0
AGGF1	aggf1	7.95688	6.94996	6.88825	6.78259	7.2292	0	0	0	0	0	0	0	0	0	0
AGK	agk	0.231555	0.189899	0.167522	0.205323	0.16089	0	0	0	0	0	0	0	0	0	0
AGL	agl	19.8571	28.4497	26.6352	11.0737	17.5197	0	0	0	0	0	0	0	0	0	0
AGMAT	agmat	7.69739	7.98546	7.19959	7.06175	6.05716	0	0	0	0	0	0	0	0	0	0
AGMO	agmo	3.40138	3.59141	3.38545	3.16195	3.08459	0	0	0	0	0	0	0	0	0	0
AGPAT2	agpat2	12.4941	12.6787	12.7048	13.0191	12.2544	0	0	0	0	0	0	0	0	0	0
AGPAT3	agpat3	31.026	24.3552	25.0664	23.6858	23.7801	0	0	0	0	0	0	0	0	0	0
AGPAT4	agpat4	11.3761	9.32754	8.25342	9.42264	7.42405	0	0	0	1	0	0	0	0	0	0
AGPAT5	AGPAT5	3.41917	2.95356	3.44986	2.64665	3.38776	0	0	0	0	0	0	0	0	0	0
AGPAT6	AGPAT6	9.22026	7.01581	7.13085	6.73067	7.60901	0	0	1	0	0	0	0	0	0	0
AGPAT9	agpat9l	0.76067	0.739324	0.679678	0.896194	0.945856	0	0	0	0	0	0	0	0	0	0
AGPHD1 (2 OF 2)	AGPHD1 (1 of 2)	3.7091	3.67918	3.48121	3.32855	2.90837	0	0	0	0	0	0	0	0	0	0
AGPS	agps	19.145	14.9833	14.2044	14.6835	13.6083	0	0	0	1	0	0	0	0	0	0
AGR2	agr2	2.79875	0.39597	0.624185	0.244404	0.286323	1	0	1	1	0	0	0	0	0	0
AGRN	agrn	49.4819	51.2534	49.0122	47.9464	36.7907	0	0	0	0	0	0	0	0	0	0
AGRP	agrp	0.293677	0.323332	0.497876	0.405746	0.436592	0	0	0	0	0	0	0	0	0	0
AGT	agt	1.72248	2.02512	1.86264	2.02359	1.84577	0	0	0	0	0	0	0	0	0	0
AGTPBP1	agtpbp1	16.7868	16.4846	15.7164	16.5493	14.7388	0	0	0	0	0	0	0	0	0	0
AGTR1 (2 OF 2)	AGTR1 (1 of 2)	1.82674	1.67641	1.66966	1.95189	1.94303	0	0	0	0	0	0	0	0	0	0
AGTR2	agtr2	1.12636	1.23691	1.26045	1.08429	1.2911	0	0	0	0	0	0	0	0	0	0
AGTRAP	AGTRAP	1.2406	1.34687	2.28742	1.74965	1.84284	0	0	0	0	0	0	0	0	0	0
AGXT (1 OF 2)	agxta	4.72974	5.2292	4.99392	5.46794	5.40504	0	0	0	0	0	0	0	0	0	0
AGXT (2 OF 2)	agxtb	2.39531	2.88693	2.70467	2.66668	1.72459	0	0	0	0	0	0	0	0	0	0
AGXT2	agxt2	2.68556	3.38711	2.86327	4.29084	4.12485	0	0	0	0	0	0	0	0	0	0
AGXT2L1	agxt2l1	0.3458	0.303231	0.294924	0.346104	0.309042	0	0	0	0	0	0	0	0	0	0
AGXT2L2	AGXT2L2	18.9898	15.7553	17.6949	14.1945	17.0588	0	0	0	0	0	0	0	0	0	0
AHCTF1	ahctf1	12.4946	9.87948	10.1263	10.3368	10.7709	0	0	0	0	0	0	0	0	0	0
AHCY	ahcy	42.6101	23.3641	22.4948	20.834	23.0889	1	1	1	1	0	0	0	0	0	0
AHCYL1	ahcyl1	86.331	95.6689	89.3334	76.254	83.993	0	0	0	0	0	0	0	0	0	0
AHCYL2	ahcyl2	42.8894	41.0427	40.4064	36.3048	39.3281	0	0	0	0	0	0	0	0	0	0
AHDC1		13.2579	12.7436	11.7657	13.1946	10.1128	0	0	0	0	0	0	0	0	0	0
AHI1	ahi1	3.10708	2.83364	2.74686	2.94793	2.65141	0	0	0	0	0	0	0	0	0	0
AHNAK	ahnak	11.4685	13.3001	13.9245	12.8612	9.06469	0	0	0	0	0	0	0	0	0	0
AHNAK2	PRX (1 of 2)	1.99421	3.22075	3.66898	3.1899	3.50697	0	0	0	0	0	0	0	0	0	0
AHR1B	ahr1b	3.8269	2.36311	3.07451	2.07479	2.3093	1	0	1	1	0	0	0	0	0	0
AHR2	ahr2	2.93202	3.21648	3.49726	3.50649	3.18311	0	0	0	0	0	0	0	0	0	0
AHRRB	ahrrb	0.846926	1.08962	1.15404	1.26608	1.06261	0	0	0	0	0	0	0	0	0	0
AHSA1	ahsa1l	51.6506	39.4169	34.0588	35.936	49.5862	0	1	1	0	0	0	0	0	0	0
AHSG	AHSG	793.71	671.188	516.744	618.717	563.384	0	1	0	0	0	0	0	0	0	0
AIDA	aida	11.3804	8.43228	7.78289	7.60785	6.8711	0	1	1	1	0	0	0	0	0	0
AIF1		2.55099	5.19547	7.35352	5.57555	7.79137	1	1	1	1	0	0	0	0	0	0
AIF1L	aif1l	45.4669	39.979	38.3286	34.4459	36.0094	0	0	0	0	0	0	0	0	0	0
AIFM1	pdcd8	31.2551	20.7803	20.1879	16.6601	20.2075	1	1	1	1	0	0	0	0	0	0
AIFM3	AIFM3	10.8231	9.05246	8.27279	9.87875	8.94939	0	0	0	0	0	0	0	0	0	0
AIG1	aig1	12.748	11.9569	11.8491	12.1797	12.6701	0	0	0	0	0	0	0	0	0	0
AIM1 (2 OF 2)	aim1a	3.20498	2.64708	2.56249	2.76876	2.25311	0	0	0	0	0	0	0	0	0	0
AIM1B		4.34615	4.48922	4.24564	4.52995	4.25243	0	0	0	0	0	0	0	0	0	0
AIM1L	AIM1L	0.889233	1.30321	1.33913	1.44972	1.46794	1	0	1	1	0	0	0	0	0	0
AIMP1	aimp1	27.687	18.9575	20.08	19.2487	20.4169	1	1	1	0	0	0	0	0	0	0
AIMP2	AIMP2	38.1	34.6564	36.598	41.1828	42.5868	0	0	0	0	0	0	0	0	0	0
AIP	aip	41.1234	47.4206	45.6248	47.7625	49.2408	0	0	0	0	0	0	0	0	0	0
AIPL1	AIPL1	0.453214	0.121037	0.233947	0.222893	0.347822	0	0	0	0	0	0	0	0	0	0
AJAP1	AJAP1	6.48471	7.0388	6.68386	7.3658	5.59547	0	0	0	0	0	0	0	0	0	0
AK1	AK1	26.1474	48.5689	23.6669	26.2161	26.6776	1	0	0	0	0	0	0	0	0	0
AK2	ak2	66.1715	100.848	125.905	136.075	120.369	0	0	0	0	0	0	0	0	0	0
AK3	ak3	0.314782	0.431046	0.364821	0.306622	0.236816	0	0	0	0	0	0	0	0	0	0
AK4	ak4	25.2814	34.8396	42.7574	47.8225	46.7383	1	1	1	1	0	0	0	0	0	0
AK5	ak5	44.3333	58.8142	54.1023	69.7992	73.7168	0	0	1	1	0	0	0	0	0	0
AK7	ak7	1.08571	1.10957	1.15292	1.10722	1.27533	0	0	0	0	0	0	0	0	0	0
AK7 (1 OF 2)		3.03772	3.42807	4.17533	3.65508	3.34273	0	0	0	0	0	0	0	0	0	0
AK8	AK8	1.26652	1.05671	1.04295	1.43778	1.32028	0	0	0	0	0	0	0	0	0	0
AKAP1	akap1b	16.0033	13.3072	13.6098	13.3895	14.7973	0	0	0	0	0	0	0	0	0	0
AKAP10	akap10	7.09351	6.63339	7.00045	7.19822	7.82875	0	0	0	0	0	0	0	0	0	0
AKAP11	akap11	21.5383	20.3413	19.3494	19.0587	17.3623	0	0	0	0	0	0	0	0	0	0
AKAP12B	akap12b	33.6033	33.2895	35.0695	33.3612	30.4147	0	0	0	0	0	0	0	0	0	0
AKAP13 (1 OF 2)	AKAP13 (2 of 2)	7.2965	9.63995	11.1798	10.3248	9.95581	0	1	1	1	0	0	0	0	0	0
AKAP14		1.84919	1.80272	1.85103	1.91981	2.45408	0	0	0	0	0	0	0	0	0	0
AKAP17A	AKAP17A	9.89324	8.93339	10.2684	8.96145	12.0709	0	0	0	0	0	0	0	0	0	0
AKAP2	PALM2-AKAP2	15.7478	15.4987	15.5128	15.7764	12.1929	0	0	0	0	0	0	0	0	0	0
AKAP6	AKAP6	17.4227	18.7593	16.8408	17.7319	15.1866	0	0	0	0	0	0	0	0	0	0
AKAP7	akap7	19.0064	20.26	22.047	22.814	21.0008	0	0	0	0	0	0	0	0	0	0
AKAP8L	akap8l	84.9376	78.6751	81.6276	77.5445	81.972	0	0	0	0	0	0	0	0	0	0
AKAP9		12.0525	10.2179	10.1024	10.7042	8.53295	0	0	0	1	0	0	0	0	0	0
AKAP9 (1 OF 2)	akap9	18.7575	17.4939	17.7704	17.0429	17.1415	0	0	0	0	0	0	0	0	0	0
AKD1	akd1	6.12675	6.56701	5.38231	6.04302	4.77943	0	0	0	0	0	0	0	0	0	0
AKIP1	AKIP1	1.04511	0.95577	1.09341	0.891065	0.833487	0	0	0	0	0	0	0	0	0	0
AKIRIN1	akirin1	35.2925	32.7162	30.9993	35.8614	37.89	0	0	0	0	0	0	0	0	0	0
AKIRIN2	akirin2	24.4122	15.3336	17.561	14.815	19.7599	1	0	1	0	0	0	0	0	0	0
AKNA (1 OF 3)	AKNA (2 of 3)	0.786609	0.450061	0.347265	0.51912	0.255094	0	0	0	0	0	0	0	0	0	0
AKR1A1A	akr1a1a	0.776955	0.743034	0.703583	0.696622	0.876738	0	0	0	0	0	0	0	0	0	0
AKR1A1B	akr1a1b	10.258	5.98749	5.82567	7.17739	6.28964	1	1	1	1	0	0	0	0	0	0
AKR1B1		2.57398	2.30245	2.99385	2.68434	2.74972	0	0	0	0	0	0	0	0	0	0
AKR1D1 (1 OF 2)		0.301545	0.374531	0.361116	0.427056	0.635367	0	0	0	0	0	0	0	0	0	0
AKR1D1 (2 OF 2)		0.140309	0.0928968	0.141651	0.0948511	0.135324	0	0	0	0	0	0	0	0	0	0
AKR7A3	AKR7A3	11.0535	10.6044	13.1147	11.4424	13.0477	0	0	0	0	0	0	0	0	0	0
AKT1		17.9804	16.2781	16.8188	16.3864	17.0492	0	0	0	0	0	0	0	0	0	0
AKT2 (1 OF 2)	akt2	24.9634	24.6193	26.1446	24.856	27.4433	0	0	0	0	0	0	0	0	0	0
AKT3 (1 OF 2)	AKT3 (1 of 2)	48.9802	83.6774	78.1924	73.5291	74.953	1	1	1	0	0	0	0	0	0	0
AKT3 (2 OF 2)	AKT3 (2 of 2)	30.2522	28.1208	29.162	27.4387	27.8705	0	0	0	0	0	0	0	0	0	0
AKTIP	aktip	23.3699	25.4324	25.7207	27.0177	28.6708	0	0	0	0	0	0	0	0	0	0
AL590149		0.267902	0.333452	0.362046	0.210222	0.283789	0	0	0	0	0	0	0	0	0	0
AL807749		5.9872	6.47362	5.69241	5.86983	6.6687	0	0	0	0	0	0	0	0	0	0
AL807798		2.62937	3.05653	3.41758	4.34943	3.21588	0	0	0	0	0	0	0	0	0	0
AL844587		1.67163	1.75017	1.82294	1.71709	1.41471	0	0	0	0	0	0	0	0	0	0
AL845428	si:dkey-34k9.3	7.17791	7.86697	7.68223	7.18976	6.53544	0	0	0	0	0	0	0	0	0	0
AL928851	AL928851.1	0.0681047	0.0498945	0.0430299	0.0388328	0.0378539	0	0	0	0	0	0	0	0	0	0
AL929007	AL929007.1	58.1016	55.0349	58.9307	48.5544	55.8079	0	0	0	0	0	0	0	0	0	0
AL929105	AL929105.1	0.257239	0.277482	0.175064	0.439829	0.194334	0	0	0	0	0	0	0	0	0	0
AL929150	AL929150.2	12.8627	12.1373	12.9766	12.41	13.1527	0	0	0	0	0	0	0	0	0	0
AL929193	AL929193.1	4.03197	5.40096	6.35354	4.97752	4.00297	0	0	0	0	0	0	0	0	0	0
AL929195	AL953847.1	1.81255	1.97	2.09797	1.91172	1.69618	0	0	0	0	0	0	0	0	0	0
AL929222		35.2336	30.9308	34.3914	25.0541	21.9112	0	0	0	1	0	0	0	0	0	0
AL929239	AL929239.1	1.87699	2.63572	1.89709	2.37676	1.65889	0	0	0	0	0	0	0	0	0	0
AL929252	AL929252.1	32.9505	30.7652	27.9144	26.8759	26.3009	0	0	0	0	0	0	0	0	0	0
AL929434		2.22543	3.20296	2.84535	2.01796	3.33736	0	0	0	0	0	0	0	0	0	0
AL929464	AL929464.1	1.57039	1.31312	1.43453	1.23762	0.934003	0	0	0	0	0	0	0	0	0	0
AL929495		4.52901	3.82745	5.43674	4.03845	3.74295	0	0	0	0	0	0	0	0	0	0
AL929558		3.86679	4.00825	3.8217	3.93446	2.81792	0	0	0	0	0	0	0	0	0	0
AL935044		25.8009	29.6337	30.0121	29.077	26.2691	0	0	0	0	0	0	0	0	0	0
AL935181	AL935181.3	0.25111	0.200949	0.235309	0.326387	0.259912	0	0	0	0	0	0	0	0	0	0
AL935274	AL935274.1	1.57117	1.44335	1.28548	1.41394	1.48685	0	0	0	0	0	0	0	0	0	0
AL954372	AL954372.2	2.48992	2.33349	2.5304	2.41836	2.07517	0	0	0	0	0	0	0	0	0	0
AL954655		0.0168095	0.0140609	0.0332789	0	0	0	0	0	0	0	0	0	0	0	0
AL954676		3.62172	5.00572	5.18558	5.32593	4.50776	0	0	0	0	0	0	0	0	0	0
ALAD	alad	9.73119	9.62117	8.5242	8.36446	7.86304	0	0	0	0	0	0	0	0	0	0
ALAS1	alas1	983.056	1201.29	1025.4	936.07	1077.24	0	0	0	0	0	0	0	0	0	0
ALAS2	alas2	6.16953	5.25171	3.24	2.39739	2.11648	0	1	1	1	0	0	0	0	0	0
ALCAMB	alcamb	25.5829	16.7438	13.7163	13.7589	11.0145	1	1	1	1	0	0	1	0	0	0
ALDH16A1	aldh16a1	12.5815	12.1485	12.9704	13.6037	11.4076	0	0	0	0	0	0	0	0	0	0
ALDH18A1		0.776857	0.879607	1.06061	0.935142	0.909839	0	0	0	0	0	0	0	0	0	0
ALDH18A1 (1 OF 2)	aldh18a1	25.0807	21.2562	24.2164	23.5034	31.2396	0	0	0	0	0	0	0	0	0	0
ALDH1A2	aldh1a2	21.1007	16.0998	15.1794	13.5188	12.9536	0	0	1	1	0	0	0	0	0	0
ALDH1L1	aldh1l1	30.6442	46.3471	44.4505	41.9897	47.4102	1	0	0	1	0	0	0	0	0	0
ALDH1L2	ALDH1L2	27.1899	25.6351	24.8645	26.0298	22.7685	0	0	0	0	0	0	0	0	0	0
ALDH2	BX510999.1	39.2704	40.0339	45.0393	44.0854	47.4596	0	0	0	0	0	0	0	0	0	0
ALDH3A2	zgc:103715	4.93715	5.34778	6.11615	5.66485	5.74749	0	0	0	0	0	0	0	0	0	0
ALDH3D1	aldh3d1	12.2074	13.511	13.2427	13.8318	13.1369	0	0	0	0	0	0	0	0	0	0
ALDH4A1	aldh4a1	31.3177	27.0747	24.516	25.1887	23.664	0	0	0	0	0	0	0	0	0	0
ALDH5A1	aldh5a1	16.5547	15.6077	14.5117	16.0698	16.0283	0	0	0	0	0	0	0	0	0	0
ALDH6A1	aldh6a1	52.0572	54.525	55.7279	60.8857	59.219	0	0	0	0	0	0	0	0	0	0
ALDH7A1	aldh7a1	46.0434	29.4788	28.2867	27.4836	27.8159	1	1	1	1	0	0	0	0	0	0
ALDH8A1	aldh8a1	0.534329	0.534943	0.603407	0.477806	0.520621	0	0	0	0	0	0	0	0	0	0
ALDH9A1 (2 OF 3)		3.31232	3.33629	4.01426	3.41375	4.0485	0	0	0	0	0	0	0	0	0	0
ALDH9A1B	aldh9a1b	5.29308	4.60608	4.3197	4.63798	4.36491	0	0	0	0	0	0	0	0	0	0
ALDOA (1 OF 2)	aldoaa	35.5538	24.4042	19.7451	13.2571	17.7485	0	0	1	0	0	0	0	0	0	0
ALDOAA		0.161862	0.133806	0.194253	0.167841	0.154069	0	0	0	0	0	0	0	0	0	0
ALDOB	aldob	11.3833	14.1536	14.2208	18.2143	15.5801	0	0	1	0	0	0	0	0	0	0
ALDOCA		84.1337	91.3206	86.3105	81.1021	83.5801	0	0	0	0	0	0	0	0	0	0
ALDOCB	aldocb	956.272	1079.95	1085.86	1026.73	1119.37	0	0	0	0	0	0	0	0	0	0
ALG1	alg1	11.3592	12.277	12.0571	13.3672	13.3757	0	0	0	0	0	0	0	0	0	0
ALG10	alg10	8.22274	6.05319	6.11172	6.26164	7.13296	0	0	0	0	0	0	0	0	0	0
ALG11		5.63069	7.85309	8.93037	8.92396	7.69478	0	0	0	0	0	0	0	0	0	0
ALG11 (1 OF 2)	ALG11	11.6098	11.3925	12.5949	12.1241	13.9213	0	0	0	0	0	0	0	0	0	0
ALG12	alg12	7.71053	6.71039	6.66333	7.54848	7.24035	0	0	0	0	0	0	0	0	0	0
ALG14	alg14	3.32631	3.61448	3.65817	4.07466	3.58121	0	0	0	0	0	0	0	0	0	0
ALG2	alg2	7.48644	6.63016	6.08855	6.32327	7.12329	0	0	0	0	0	0	0	0	0	0
ALG3	alg3	6.16109	5.54089	5.47416	5.89729	5.91925	0	0	0	0	0	0	0	0	0	0
ALG5	alg5	13.7646	13.3447	13.5426	14.5084	14.5792	0	0	0	0	0	0	0	0	0	0
ALG6	alg6	6.29488	4.74732	4.87404	4.38666	4.16155	0	0	1	1	0	0	0	0	0	0
ALG8	alg8	16.982	12.5919	15.2956	12.7815	16.228	0	0	0	0	0	0	0	0	0	0
ALG9	alg9	40.2821	38.9831	36.0242	39.227	42.4832	0	0	0	0	0	0	0	0	0	0
ALIDE2_1903		1.43744	1.7822	1.62896	1.41795	1.00405	0	0	0	0	0	0	0	0	0	0
ALK	alk	7.82607	8.26467	8.34827	8.17399	7.321	0	0	0	0	0	0	0	0	0	0
ALKBH1	ALKBH1	1.72426	1.67755	1.86215	1.74685	1.89581	0	0	0	0	0	0	0	0	0	0
ALKBH2	ALKBH2	0.241731	0.312534	0.264405	0.220307	0.358482	0	0	0	0	0	0	0	0	0	0
ALKBH3	alkbh3	9.81112	9.94719	9.84505	9.69239	10.4032	0	0	0	0	0	0	0	0	0	0
ALKBH4	ALKBH4	7.62617	5.39556	7.64902	10.7879	9.40233	0	0	0	0	0	1	0	0	0	0
ALKBH5	alkbh5	8.34643	7.84347	8.93344	8.94582	10.798	0	0	0	0	0	0	0	0	0	0
ALKBH6	alkbh6	2.22883	2.06431	1.96345	2.03586	2.35711	0	0	0	0	0	0	0	0	0	0
ALKBH7	alkbh7	13.7781	17.3221	15.7362	17.2526	15.8948	0	0	0	0	0	0	0	0	0	0
ALKBH8	ALKBH8	5.15014	4.849	4.73378	5.09917	5.22298	0	0	0	0	0	0	0	0	0	0
ALLC	allc	0.218905	0.406852	0.295571	0.472812	0.318554	0	0	0	0	0	0	0	0	0	0
ALMS1	ALMS1	10.6551	8.34562	9.63288	11.7564	12.6725	0	0	0	0	0	0	0	0	0	0
ALNC14C27G2613		3.02129	2.86697	2.93171	3.64573	3.58047	0	0	0	0	0	0	0	0	0	0
ALOHA_HF4000005K23CTG1G17		2.66391	3.86571	3.20403	2.94486	5.74916	0	0	0	0	0	0	0	0	0	0
ALOX5 (1 OF 4)	ALOX5 (1 of 4)	2.74199	2.26844	2.50732	2.54995	2.8056	0	0	0	0	0	0	0	0	0	0
ALOX5AP	alox5ap	0.389395	0.518104	1.33844	0.956488	1.002	0	0	0	0	0	0	0	0	0	0
ALP	alp	45.6602	43.1379	35.6772	34.744	34.2942	0	0	0	0	0	0	0	0	0	0
ALPI	alpi	1.64187	1.94104	1.95823	1.64245	2.07791	0	0	0	0	0	0	0	0	0	0
ALPK1		97.0094	134.614	119.993	114.15	132.664	0	0	0	0	0	0	0	0	0	0
ALPK2	alpk2	0.188804	0.182804	0.213748	0.208628	0.196663	0	0	0	0	0	0	0	0	0	0
ALPK3 (1 OF 2)	ALPK3 (1 of 2)	0.51421	0.512511	0.6704	0.619784	0.695361	0	0	0	0	0	0	0	0	0	0
ALPK3 (2 OF 2)		0.928967	0.80372	1.13359	0.978562	1.03913	0	0	0	0	0	0	0	0	0	0
ALS2B	als2b	11.7255	11.4269	10.9363	11.3828	10.1198	0	0	0	0	0	0	0	0	0	0
ALX1	ALX1	0.588469	0.831384	0.965221	1.14961	0.915778	0	0	1	0	0	0	0	0	0	0
ALX3	ALX3	0.476173	0.327496	0.227207	0.44377	0.308304	0	0	0	0	0	0	0	0	0	0
ALX4 (1 OF 2)	alx4a	0.308966	0.104021	0.119811	0.112716	0.0910138	0	0	0	0	0	0	0	0	0	0
AMAXDRAFT_3496		1.60593	2.76271	1.88951	2.21774	1.45367	0	0	0	0	0	0	0	0	0	0
AMBPL	ambpl	3.6014	4.76521	5.71423	5.0568	6.25197	0	0	0	1	0	0	0	0	0	0
AMBRA1 (2 OF 2)	AMBRA1 (2 of 2)	18.738	17.5158	18.2738	18.9839	16.6379	0	0	0	0	0	0	0	0	0	0
AMD1	amd1	57.5683	75.3453	79.9836	67.7569	61.66	0	0	0	0	0	0	0	0	0	0
AMDHD1	AMDHD1	13.8534	10.0203	9.25395	9.33738	9.91792	1	1	1	1	0	0	0	0	0	0
AMDHD2	AMDHD2	1.98693	2.9478	3.26898	3.01694	3.40855	0	0	1	1	0	0	0	0	0	0
AMELX		1.39268	1.52014	1.2998	1.42708	1.33775	0	0	0	0	0	0	0	0	0	0
AMFR	amfr	22.8125	27.2736	29.4593	27.7645	30.9901	0	0	0	1	0	0	0	0	0	0
AMH	amh	1.47361	1.33212	1.08482	1.04873	1.25298	0	0	0	0	0	0	0	0	0	0
AMHR2		0.691412	0.911597	0.943845	1.29222	0.852406	0	0	0	0	0	0	0	0	0	0
AMIGO1	amigo1	23.1436	28.4091	24.5589	25.9427	20.9945	0	0	0	0	0	0	0	0	0	0
AMIGO2		2.82226	3.29368	3.17934	3.10576	3.04872	0	0	0	0	0	0	0	0	0	0
AMIGO3 (1 OF 2)	AMIGO3 (1 of 2)	5.06044	5.15388	5.15274	6.46223	5.08973	0	0	0	0	0	0	0	0	0	0
AMIGO3 (2 OF 2)		3.5466	3.57239	4.05548	3.91927	3.71628	0	0	0	0	0	0	0	0	0	0
AMMECR1	AMMECR1	18.7293	15.7944	15.8152	14.511	17.3902	0	0	0	0	0	0	0	0	0	0
AMN	AMN	0.0333867	0.0150067	0.0276556	0.0124751	0.0116248	0	0	0	0	0	0	0	0	0	0
AMOT	amot	5.47275	4.06588	4.40085	5.08049	4.5032	0	0	0	0	0	0	0	0	0	0
AMOTL2A	amotl2a	3.31858	1.4695	1.88832	2.41598	1.34557	1	0	0	1	0	0	0	0	0	0
AMOTL2B		5.07943	4.77152	6.22896	7.05632	5.15408	0	0	1	0	0	0	0	0	0	0
AMPD1	ampd1	5.39025	1.98016	5.59784	1.81551	5.21724	0	0	0	0	0	0	0	0	0	0
AMPD2 (1 OF 2)	AMPD2 (1 of 2)	16.6463	18.2497	17.9455	16.4608	17.0714	0	0	0	0	0	0	0	0	0	0
AMPD3	AMPD3 (1 of 2)	0.702332	0.747727	0.985847	0.866508	0.937633	0	0	0	0	0	0	0	0	0	0
AMPH	amph	66.8015	68.0504	67.7396	63.2176	64.3637	0	0	0	0	0	0	0	0	0	0
AMPM2		3.63462	3.76608	4.35501	3.28931	3.73526	0	0	0	0	0	0	0	0	0	0
AMT	amt	9.11475	10.168	9.63334	10.2912	9.80358	0	0	0	0	0	0	0	0	0	0
ANAPC1	ANAPC1	7.72766	6.50499	6.68121	7.88667	7.64368	0	0	0	0	0	0	0	0	0	0
ANAPC10	anapc10	12.7078	10.3779	10.47	10.6756	11.1667	0	0	0	0	0	0	0	0	0	0
ANAPC11	anapc11	20.5082	21.0659	20.0006	20.4173	21.0933	0	0	0	0	0	0	0	0	0	0
ANAPC13	ANAPC13	2.55679	2.52651	2.62887	2.5469	2.68459	0	0	0	0	0	0	0	0	0	0
ANAPC2	anapc2	11.2124	7.04984	6.97704	6.41875	7.77517	1	1	1	0	0	0	0	0	0	0
ANAPC4	ANAPC4	11.8918	11.0503	11.1841	12.9277	10.509	0	0	0	0	0	0	0	0	0	0
ANAPC5	anapc5	9.11385	8.3285	8.38197	8.54755	8.99951	0	0	0	0	0	0	0	0	0	0
ANAPC7	ANAPC7	20.3773	19.5335	21.0759	22.4418	22.7484	0	0	0	0	0	0	0	0	0	0
AND1	and1	1.81681	1.55338	1.38075	1.85098	1.43807	0	0	0	0	0	0	0	0	0	0
AND2	and2	0.363869	0.438957	0.335102	0.311476	0.243131	0	0	0	0	0	0	0	0	0	0
ANFC1_ORYLA	wu:fj39g12	103.703	146.154	162.228	129.231	153.736	0	1	0	0	0	0	0	0	0	0
ANFC2_ORYLA	si:ch73-265d7.2	7.74546	5.41459	3.61213	2.23906	3.49696	0	1	1	0	0	0	0	0	0	0
ANGEL1 (1 OF 2)	ANGEL1 (1 of 2)	1.96083	2.96763	2.96573	3.52475	2.89105	0	0	1	0	0	0	0	0	0	0
ANGEL2	angel2	6.20634	5.73281	6.58531	7.0417	6.87204	0	0	0	0	0	0	0	0	0	0
ANGPT1		1.21235	0.532189	1.01963	0.493047	1.37902	0	0	0	0	0	0	0	0	0	0
ANGPT2	angpt2	1.95926	2.45545	2.1691	2.71671	2.92136	0	0	0	1	0	0	0	0	0	0
ANGPT4	ANGPT4	6.2961	7.97137	8.42323	8.64798	7.94811	0	0	0	0	0	0	0	0	0	0
ANGPTL1	angptl1	3.82212	5.73973	6.29458	6.36159	6.42267	1	1	1	1	0	0	0	0	0	0
ANGPTL1 (2 OF 2)		9.99136	9.94452	9.71638	10.5493	9.37324	0	0	0	0	0	0	0	0	0	0
ANGPTL2	angptl2	7.44615	4.93093	4.7637	4.81668	4.74384	1	1	0	1	0	0	0	0	0	0
ANGPTL3	angptl3	5.44131	6.77324	8.35737	6.56319	8.07102	0	1	0	0	0	0	0	0	0	0
ANGPTL3 (1 OF 2)		1.10381	1.25965	1.56161	0.909229	1.41008	0	0	0	0	0	0	0	0	0	0
ANGPTL4	ANGPTL4	31.1583	30.1349	39.4781	34.2306	40.0093	0	0	0	0	0	0	0	0	0	0
ANGPTL7	angptl7	3.01615	3.85408	4.04336	6.08436	3.91177	0	0	0	0	0	0	0	0	0	0
ANK1	ank1	52.565	53.1929	54.0797	52.3382	52.5584	0	0	0	0	0	0	0	0	0	0
ANK1 (1 OF 2)	ANK1 (1 of 2)	36.5211	30.5637	25.5698	26.1567	19.0952	0	1	0	1	0	0	0	0	0	0
ANK1 (2 OF 2)		13.6218	17.5807	13.5738	14.7157	9.99274	0	0	0	0	0	0	1	0	0	0
ANK2		50.917	55.6063	55.4998	55.0526	48.9919	0	0	0	0	0	0	0	0	0	0
ANK2 (1 OF 2)	ANK2 (1 of 2)	29.1468	34.8234	31.4394	31.9085	27.0867	0	0	0	0	0	0	0	0	0	0
ANK3	ank3	27.9573	35.0353	27.719	28.3302	24.0313	0	0	0	0	0	0	0	0	0	0
ANK3A	ank3a	12.3652	15.9021	10.9187	11.915	10.27	0	0	0	0	0	0	0	0	0	0
ANKDD1B	ankdd1b	0.0624633	0.0371638	0.0110767	0.0403726	0.0402495	0	0	0	0	0	0	0	0	0	0
ANKFN1		3.1917	4.44971	4.33054	5.07866	4.23842	1	0	1	0	0	0	0	0	0	0
ANKFN1 (1 OF 2)	ANKFN1 (1 of 2)	5.48424	5.00329	6.96526	5.08053	7.09496	0	0	0	0	0	0	0	0	0	0
ANKFY1	ankfy1	14.3322	10.8987	10.8029	10.8315	11.1882	0	0	0	0	0	0	0	0	0	0
ANKHA	ankhb	35.2389	33.0025	33.9419	32.7834	35.7536	0	0	0	0	0	0	0	0	0	0
ANKHD1	ankhd1	35.2699	30.3616	30.9951	31.7424	29.6249	0	0	0	0	0	0	0	0	0	0
ANKIB1	ANKIB1 (1 of 2)	15.0523	12.1806	12.5823	12.8733	12.7355	0	0	0	0	0	0	0	0	0	0
ANKK1	ankk1	0.0334654	0.0189065	0.0189431	0.018476	0.0247712	0	0	0	0	0	0	0	0	0	0
ANKLE1	ANKLE1	3.79043	0.804874	0.535333	0.624901	0.391536	1	1	1	1	0	0	0	0	0	0
ANKLE2	ankle2	9.85811	8.2174	8.13603	8.93046	8.89487	0	0	0	0	0	0	0	0	0	0
ANKMY1	ANKMY1	3.64837	3.28554	3.39318	3.43397	3.5615	0	0	0	0	0	0	0	0	0	0
ANKMY2A	ankmy2a	11.5868	10.1088	10.22	10.0643	12.5215	0	0	0	0	0	0	0	0	0	0
ANKRA2	ankra2	37.9418	31.1031	30.6745	27.7961	32.467	0	0	1	0	0	0	0	0	0	0
ANKRD1	ankrd1a	8.3697	9.17475	9.41068	8.94673	8.443	0	0	0	0	0	0	0	0	0	0
ANKRD10A		3.35257	1.26269	0.922014	1.00692	0.924507	1	1	1	1	0	0	0	0	0	0
ANKRD10B	ankrd10b	32.4029	25.1397	24.8482	25.9662	29.5893	0	0	0	0	0	0	0	0	0	0
ANKRD11	ANKRD11	11.8728	13.3127	12.8252	13.9148	11.1383	0	0	0	0	0	0	0	0	0	0
ANKRD12	ankrd12	25.8266	27.2759	28.3746	30.9908	27.3203	0	0	0	0	0	0	0	0	0	0
ANKRD13A	ankrd13a	10.0139	10.4404	10.915	10.6549	11.7821	0	0	0	0	0	0	0	0	0	0
ANKRD13C	ankrd13c	17.3305	15.1135	15.595	13.1267	18.3245	0	0	0	0	0	0	0	0	0	0
ANKRD13D	ANKRD13D	33.4338	31.821	31.4926	30.6135	31.2199	0	0	0	0	0	0	0	0	0	0
ANKRD16	ankrd16	2.1064	2.62702	2.83004	3.09517	3.42968	0	0	1	1	0	0	0	0	0	0
ANKRD22	ANKRD22	6.87462	8.88951	7.99246	9.22799	8.6637	0	0	0	0	0	0	0	0	0	0
ANKRD24	ankrd24	1.71183	2.0661	2.17499	2.23711	2.42117	0	0	0	0	0	0	0	0	0	0
ANKRD27	ANKRD27	10.4989	9.1787	8.00143	9.55475	7.63266	0	0	0	1	0	0	0	0	0	0
ANKRD28	ankrd28	9.39951	8.70666	9.04721	8.87338	9.71497	0	0	0	0	0	0	0	0	0	0
ANKRD28 (2 OF 2)		17.9217	25.2152	30.7676	23.1367	30.8344	0	1	0	0	0	0	0	0	0	0
ANKRD29	ankrd29	26.5929	28.8818	29.7347	30.69	30.3612	0	0	0	0	0	0	0	0	0	0
ANKRD30B	ANKRD30B	6.56567	6.66762	6.55376	7.50763	6.21937	0	0	0	0	0	0	0	0	0	0
ANKRD32		5.25777	6.59951	7.32937	6.40824	6.94796	0	0	0	0	0	0	0	0	0	0
ANKRD33 (2 OF 2)		0.418263	0.652817	0.544686	0.596943	0.482238	0	0	0	0	0	0	0	0	0	0
ANKRD33AA	ankrd33aa	0.249308	0.409676	0.316176	0.381004	0.433736	0	0	0	0	0	0	0	0	0	0
ANKRD33B (1 OF 2)	ankrd33bb	0.553327	0.821645	0.903578	0.723617	0.823425	0	0	0	0	0	0	0	0	0	0
ANKRD33BA	ankrd33ba	1.21128	1.27423	1.4223	1.49476	1.35486	0	0	0	0	0	0	0	0	0	0
ANKRD34A	ANKRD34A	10.5787	10.0171	11.0895	9.63457	7.92471	0	0	0	0	0	0	0	0	0	0
ANKRD34C	ANKRD34C	5.04152	8.94449	9.06254	11.761	8.64197	1	0	1	0	0	0	0	0	0	0
ANKRD39	ANKRD39	6.43475	6.8126	6.60895	6.41897	6.90368	0	0	0	0	0	0	0	0	0	0
ANKRD40	ANKRD40	11.1202	10.5561	11.206	10.5496	13.0772	0	0	0	0	0	0	0	0	0	0
ANKRD43 (1 OF 2)	ANKRD43 (1 of 2)	5.0309	6.16232	6.39396	7.07974	6.35507	0	0	0	0	0	0	0	0	0	0
ANKRD43 (2 OF 2)		0.678345	0.849588	1.00967	0.820755	0.990853	0	0	0	0	0	0	0	0	0	0
ANKRD44	ankrd44	14.0711	13.3375	14.6878	13.3344	13.8569	0	0	0	0	0	0	0	0	0	0
ANKRD46	ankrd46	73.0871	81.1652	80.8622	84.541	86.6388	0	0	0	0	0	0	0	0	0	0
ANKRD49	ankrd49	10.924	8.46661	8.42026	7.75355	9.84906	0	0	1	0	0	0	0	0	0	0
ANKRD5 (1 OF 2)	ANKRD5 (1 of 2)	0.775278	1.36276	1.05302	1.42397	1.1341	1	0	1	0	0	0	0	0	0	0
ANKRD50		3.84698	3.89193	3.68041	3.39754	3.3295	0	0	0	0	0	0	0	0	0	0
ANKRD50 (1 OF 2)	ANKRD50 (2 of 2)	19.8288	20.4771	19.4111	20.3434	18.1223	0	0	0	0	0	0	0	0	0	0
ANKRD52	ankrd52	14.4194	14.5375	13.8244	13.9711	10.7404	0	0	0	0	0	0	0	0	0	0
ANKRD52 (2 OF 2)		2.84687	2.36066	2.49946	2.21253	2.1163	0	0	0	0	0	0	0	0	0	0
ANKRD54	ankrd54	37.0042	34.5613	37.2824	35.5365	39.732	0	0	0	0	0	0	0	0	0	0
ANKRD56		1.82934	2.60891	2.15674	2.33394	2.65603	0	0	0	0	0	0	0	0	0	0
ANKRD57 (2 OF 3)	ANKRD57 (1 of 3)	10.903	9.85512	10.7801	11.5666	9.52537	0	0	0	0	0	0	0	0	0	0
ANKRD57 (3 OF 3)		1.98989	2.61916	3.07725	3.09565	3.37422	0	1	1	1	0	0	0	0	0	0
ANKRD58	ANKRD58	0.729826	0.756855	0.863654	0.717682	0.907425	0	0	0	0	0	0	0	0	0	0
ANKRD6	ankrd6	3.05668	3.26676	3.6138	4.19306	3.77454	0	0	0	0	0	0	0	0	0	0
ANKS1A (2 OF 2)		0.749964	0.775236	0.717189	0.670768	0.472966	0	0	0	0	0	0	0	0	0	0
ANKS1AA	anks1b	3.38155	2.64909	2.52274	2.49704	1.99499	0	0	0	1	0	0	0	0	0	0
ANKS1B		13.9586	15.7817	14.6691	15.1465	12.646	0	0	0	0	0	0	0	0	0	0
ANKS3	ANKS3	0.0711636	0.0489474	0.0173816	0.0159961	0.00893813	0	0	0	0	0	0	0	0	0	0
ANKS6		10.4913	10.4264	9.33511	8.56584	9.37795	0	0	0	0	0	0	0	0	0	0
ANKZF1	ankzf1	7.4225	7.13331	6.98653	7.1175	7.55875	0	0	0	0	0	0	0	0	0	0
ANLN	ANLN	5.1291	1.19786	0.769752	1.75708	0.497363	1	1	0	1	0	0	0	0	0	0
ANO1 (2 OF 2)		0.128896	0.150929	0.0982988	0.135183	0.180407	0	0	0	0	0	0	0	0	0	0
ANO10	ANO10	5.47383	5.2404	5.70833	5.54814	5.60873	0	0	0	0	0	0	0	0	0	0
ANO2	ano2	14.3853	15.5201	14.2822	15.5118	15.5617	0	0	0	0	0	0	0	0	0	0
ANO2 (2 OF 2)		0.696978	0.588875	0.705508	0.9662	0.811987	0	0	0	0	0	0	0	0	0	0
ANO3	ANO3	23.7688	28.7655	26.0195	30.9112	27.6576	0	0	0	0	0	0	0	0	0	0
ANO4		4.2734	6.73107	7.05396	7.04639	6.93481	1	1	1	1	0	0	0	0	0	0
ANO5 (1 OF 2)	ANO5 (2 of 2)	6.10691	7.08692	7.58189	7.00303	7.09406	0	0	0	0	0	0	0	0	0	0
ANO5B	ano5b	15.0511	12.2521	11.1511	12.1555	11.2014	0	0	0	0	0	0	0	0	0	0
ANO6	ANO6	4.63306	4.98552	4.94531	5.06373	5.47188	0	0	0	0	0	0	0	0	0	0
ANO7	si:dkey-21o19.6	5.33497	6.43989	5.88464	5.38982	4.49816	0	0	0	0	0	0	0	0	0	0
ANO8 (1 OF 2)	ANO8 (1 of 2)	14.0284	12.9332	12.809	11.643	11.0392	0	0	0	0	0	0	0	0	0	0
ANO8 (2 OF 2)		18.151	24.2988	24.068	22.4499	24.6362	0	0	0	1	0	0	0	0	0	0
ANP32A	anp32a	87.9059	75.7372	76.5425	80.7043	69.8038	0	0	0	0	0	0	0	0	0	0
ANP32B	anp32b	108.553	74.7265	77.0259	71.1517	73.3686	1	1	1	1	0	0	0	0	0	0
ANP32E	anp32e	71.9605	72.2354	76.0868	70.5033	65.6115	0	0	0	0	0	0	0	0	0	0
ANPEP (2 OF 6)		0.115202	0.181889	0.168203	0.186821	0.116735	0	0	0	0	0	0	0	0	0	0
ANPEP (4 OF 6)	BX005410.1	6.09517	4.61345	4.26935	5.04401	3.93073	0	0	0	0	0	0	0	0	0	0
ANPEPA	anpepa	3.36657	2.61964	2.33105	2.2468	2.36604	0	1	1	1	0	0	0	0	0	0
ANPEPB	anpepb	0.119619	0.214794	0.127597	0.174938	0.219283	0	0	0	0	0	0	0	0	0	0
ANTXR1	antxr1	5.81794	4.41036	3.72221	3.55064	3.17515	0	0	0	1	0	0	0	0	0	0
ANTXR1 (1 OF 2)	ANTXR1 (1 of 2)	2.30373	2.10645	2.28306	3.07065	2.85981	0	0	0	0	0	0	0	0	0	0
ANTXR1 (2 OF 2)	ANTXR1 (2 of 2)	0.79283	1.27453	1.40657	1.36743	0.947793	0	0	0	0	0	0	0	0	0	0
ANTXR2 (2 OF 2)		1.83891	4.53861	6.44297	3.1267	4.49617	0	0	0	0	0	0	0	0	0	0
ANTXR2A	antxr2a	4.67322	6.02084	6.85187	7.92985	8.28841	0	0	1	1	0	0	0	0	0	0
ANUBL1	ANUBL1	20.0415	17.7665	17.2454	18.3338	18.8538	0	0	0	0	0	0	0	0	0	0
ANXA11 (2 OF 2)	anxa11a	9.14719	8.37533	9.33603	8.91232	8.66786	0	0	0	0	0	0	0	0	0	0
ANXA11B	anxa11b	5.94825	5.48625	6.66006	6.10692	6.29205	0	0	0	0	0	0	0	0	0	0
ANXA13	anxa13	69.6773	51.781	45.3472	43.16	38.7708	0	1	0	1	0	0	0	0	0	0
ANXA13 (2 OF 2)	ANXA13 (2 of 2)	21.9657	22.379	21.8588	20.4991	20.4134	0	0	0	0	0	0	0	0	0	0
ANXA1A		7.90579	7.34865	6.59973	7.05491	8.0784	0	0	0	0	0	0	0	0	0	0
ANXA1C	anxa1a	0.213127	0.0812634	0.119135	0.174877	0.0700176	0	0	0	0	0	0	0	0	0	0
ANXA2A	anxa2a	0.722954	0.471414	0.539363	0.507875	0.475575	0	0	0	0	0	0	0	0	0	0
ANXA2B		4.99158	4.79577	5.7108	4.89342	6.10465	0	0	0	0	0	0	0	0	0	0
ANXA3B	anxa3b	5.37349	4.83327	5.66324	6.3678	5.37463	0	0	0	0	0	0	0	0	0	0
ANXA4	anxa4	9.71893	6.05799	6.19154	6.3626	6.01995	1	1	1	1	0	0	0	0	0	0
ANXA5 (1 OF 2)	anxa5b	30.9636	38.1844	42.7317	42.1517	44.341	0	1	1	1	0	0	0	0	0	0
ANXA5A	anxa5a	0.87484	0.345603	0.533154	0.385611	0.400354	0	0	0	0	0	0	0	0	0	0
ANXA9	ANXA9	0.211176	0.214178	0.241307	0.373326	0.23529	0	0	0	0	0	0	0	0	0	0
AOC2	AOC2	12.3623	9.44109	9.06434	8.66059	8.73695	0	0	1	1	0	0	0	0	0	0
AOX1	aox1	5.80284	5.32312	4.27243	3.80906	3.61727	0	0	1	1	0	0	0	0	0	0
AP1AR	AP1AR	13.0198	12.2845	11.6511	11.8367	11.3772	0	0	0	0	0	0	0	0	0	0
AP1B1	AP1B1	33.441	27.3337	27.4123	28.9248	27.4755	0	0	0	0	0	0	0	0	0	0
AP1G1	ap1g1	24.4707	25.1853	24.3413	22.7237	21.9153	0	0	0	0	0	0	0	0	0	0
AP1G2	ap1g2	32.4835	33.6599	33.967	35.8436	35.482	0	0	0	0	0	0	0	0	0	0
AP1M1		61.2603	54.7218	52.8673	50.0567	53.4078	0	0	0	0	0	0	0	0	0	0
AP1M2	ap1m2	0.848155	0.382179	0.345132	0.548018	0.412699	0	0	0	0	0	0	0	0	0	0
AP1S1	ap1s1	34.1339	30.9691	28.7048	27.8998	27.0636	0	0	0	0	0	0	0	0	0	0
AP1S3B	ap1s3b	2.73526	3.39396	2.70135	2.47661	1.69619	0	0	0	0	0	0	0	0	0	0
AP2A1	AP2A1	92.5481	75.1595	72.4228	67.118	63.9534	0	0	1	1	0	0	0	0	0	0
AP2A2		6.07528	8.31004	8.65348	9.9933	9.78503	0	1	1	1	0	0	0	0	0	0
AP2B1	ap2b1	111.859	103.461	89.0526	98.0088	88.3045	0	0	0	0	0	0	0	0	0	0
AP2M1A	ap2m1a	228.581	196.7	191.415	184.007	192.002	0	0	0	0	0	0	0	0	0	0
AP2S1	AP2S1	117.345	102.329	94.1745	92.7668	95.9863	0	0	0	0	0	0	0	0	0	0
AP3B1		7.0856	6.76474	6.25155	6.39616	5.85184	0	0	0	0	0	0	0	0	0	0
AP3B2	AP3B2	39.5667	41.0518	39.4212	40.6271	35.4467	0	0	0	0	0	0	0	0	0	0
AP3D1	ap3d1	28.7719	29.0296	26.1286	26.4946	23.8244	0	0	0	0	0	0	0	0	0	0
AP3M1	ap3m1	4.20461	3.15205	2.94288	3.12073	3.7833	0	0	0	0	0	0	0	0	0	0
AP3M2	ap3m2	19.2798	15.7888	15.7827	14.5056	14.0775	0	0	0	1	0	0	0	0	0	0
AP3S1		25.0341	22.3742	23.136	24.8948	23.3855	0	0	0	0	0	0	0	0	0	0
AP4B1L	ap4b1l	5.20845	6.22576	7.11898	8.24467	6.36919	0	0	1	0	0	0	0	0	0	0
AP4E1	ap4e1	3.95384	3.43125	3.2053	3.06536	3.33449	0	0	0	0	0	0	0	0	0	0
AP4M1	AP4M1	12.969	12.1993	11.7315	12.8263	11.6055	0	0	0	0	0	0	0	0	0	0
AP4S1	ap4s1	14.4338	15.6082	16.7269	17.8637	19.9263	0	0	0	1	0	0	0	0	0	0
APA32_18746		7.34856	6.92741	8.32653	8.03899	6.811	0	0	0	0	0	0	0	0	0	0
APAF1	apaf1	4.82484	3.33903	2.75912	3.13751	2.20664	1	1	1	1	0	0	0	0	0	0
APBA1	apba1	30.7742	34.5089	36.2606	37.0899	38.1335	0	0	0	0	0	0	0	0	0	0
APBA1 (1 OF 2)		0.556562	0.325608	0.393673	0.331299	0.266001	0	0	0	0	0	0	0	0	0	0
APBA2	apba2	118.746	103.196	100.939	101.706	94.4395	0	0	0	0	0	0	0	0	0	0
APBA3	APBA3	7.91017	7.06656	7.79203	6.85179	8.40615	0	0	0	0	0	0	0	0	0	0
APBB1	APBB1	7.17546	7.7099	8.40111	7.30159	6.35956	0	0	0	0	0	0	0	0	0	0
APBB1IP	apbb1ip	1.38138	1.66803	2.05205	1.64373	1.80364	0	0	0	0	0	0	0	0	0	0
APBB2	apbb2	8.82626	10.1133	9.8033	9.85487	8.941	0	0	0	0	0	0	0	0	0	0
APBB3	APBB3	29.3995	27.8706	27.5211	31.4968	28.1434	0	0	0	0	0	0	0	0	0	0
APC	apc	68.1905	60.0242	57.1327	64.621	52.1886	0	0	0	0	0	0	0	0	0	0
APC2	APC2	41.4323	44.8909	38.2452	41.3232	32.7449	0	0	0	0	0	0	0	0	0	0
APCDD1		8.55509	5.30753	5.02452	5.23869	5.15597	1	0	1	1	0	0	0	0	0	0
APCDD1L	APCDD1L	2.367	2.59239	2.68347	2.94576	2.35972	0	0	0	0	0	0	0	0	0	0
APCS	APCS	5.65078	10.6615	18.3744	13.7664	23.6587	1	1	1	1	0	0	1	0	0	0
APEH (3 OF 3)	apeh	15.5673	13.2407	13.1255	12.8509	13.2827	0	0	0	0	0	0	0	0	0	0
APEX1	apex1	0.258178	0.190674	0.194224	0.223428	0.166821	0	0	0	0	0	0	0	0	0	0
APEX2	apex2	2.84146	2.07432	1.90121	2.01385	2.13964	0	0	0	0	0	0	0	0	0	0
APH_0217		2.06986	2.19062	1.77776	1.87342	1.49837	0	0	0	0	0	0	0	0	0	0
APH1B	aph1b	3.12879	2.91385	2.96848	2.84721	2.80983	0	0	0	0	0	0	0	0	0	0
API5	api5	40.5157	29.5699	28.7906	28.2249	31.2371	1	1	1	0	0	0	0	0	0	0
APIP	apip	13.226	14.4969	14.5774	15.3178	14.4972	0	0	0	0	0	0	0	0	0	0
APLF	APLF	6.85211	6.64306	8.16082	8.38727	9.62546	0	0	0	0	0	0	0	0	0	0
APLN	apln	15.9554	17.9562	14.8818	17.4102	12.5344	0	0	0	0	0	0	0	0	0	0
APLNR		0.538836	0.437977	0.346238	0.362406	0.336949	0	0	0	0	0	0	0	0	0	0
APLNRA	BX255919.1	16.9779	17.4995	15.8315	18.1639	18.8949	0	0	0	0	0	0	0	0	0	0
APLNRB	aplnrb	10.7814	11.0166	10.6978	10.951	9.20364	0	0	0	0	0	0	0	0	0	0
APLP	aplp	291.213	348.527	346.177	328.745	313.957	0	0	0	0	0	0	0	0	0	0
APLP2	aplp2	58.7301	67.7965	68.159	67.4726	64.1598	0	0	0	0	0	0	0	0	0	0
APOA1	apoa1	761.034	576.263	507.273	645.067	683.42	0	1	0	0	0	0	0	0	0	0
APOA1BP	apoa1bp	27.1929	23.256	23.1708	24.3858	27.6566	0	0	0	0	0	0	0	0	0	0
APOA4	zgc:194131	0.11018	0.12719	0.225459	0.242404	0.407291	0	0	0	0	0	0	0	0	0	0
APOB	APOB (1 of 3)	6.31672	7.51974	6.75919	7.75908	5.70318	0	0	0	0	0	0	0	0	0	0
APOB (4 OF 5)		0.50051	0.545787	0.635462	0.539972	0.653448	0	0	0	0	0	0	0	0	0	0
APOBEC2 (2 OF 2)	APOBEC2 (2 of 2)	2.46552	3.02318	4.16006	3.6346	3.6144	0	0	0	1	0	0	0	0	0	0
APOBL	apobl	0.689936	1.17734	1.49562	0.76375	2.40809	0	0	0	0	0	0	0	0	0	0
APOC1L	apoc1l	15.5847	18.7956	25.679	33.8544	38.906	0	0	0	0	0	0	0	0	0	0
APOC2	apoc2	1.70026	1.03829	1.11929	1.50568	1.39498	0	0	0	0	0	0	0	0	0	0
APOD (1 OF 3)	APOD (1 of 3)	5.18736	4.92415	4.25913	5.37365	3.80621	0	0	0	0	0	0	0	0	0	0
APOD (2 OF 3)	APOD (3 of 3)	1.3989	1.10581	0.933272	1.82595	1.09908	0	0	0	0	0	0	0	0	0	0
APOD (3 OF 3)	APOD (2 of 3)	0.22597	0.0886455	0.162301	0.0768084	0.0846517	0	0	0	0	0	0	0	0	0	0
APOEA	apoea	0.514122	0.784607	0.430622	1.44016	1.17627	0	0	1	0	0	0	0	0	0	0
APOEB	apoeb	59.1419	71.488	105.583	105.681	184.986	0	1	1	1	0	0	0	0	0	0
APOF	apof	43.7815	50.1142	62.1549	55.586	60.5631	0	1	0	1	0	0	0	0	0	0
APOH (1 OF 2)		3.98384	4.44805	5.0687	4.45427	3.85346	0	0	0	0	0	0	0	0	0	0
APOH (2 OF 2)		1.03527	1.03537	2.08761	1.94741	2.34505	0	0	0	0	0	0	0	0	0	0
APOL1	apol1	3.59071	3.57864	4.30926	4.31302	4.17066	0	0	0	0	0	0	0	0	0	0
APOL2	APOL2	0.107111	0.110916	0.770257	0.331812	0.178667	0	1	0	0	0	0	0	0	0	0
APOM	APOM	28.3049	28.6733	24.4322	28.4717	23.0949	0	0	0	0	0	0	0	0	0	0
APOOB	apoob	22.4977	19.9367	18.6162	19.7961	21.296	0	0	0	0	0	0	0	0	0	0
APOOL	APOOL	15.0028	13.7168	13.0669	14.0853	13.5182	0	0	0	0	0	0	0	0	0	0
APP		3.62075	6.25419	6.64766	6.39068	5.63532	0	0	0	0	0	0	0	0	0	0
APP (3 OF 3)	appb	201.423	194.409	194.568	181.683	177.367	0	0	0	0	0	0	0	0	0	0
APPB		55.7105	59.7351	61.5368	58.0349	54.2571	0	0	0	0	0	0	0	0	0	0
APPBP2	appbp2	7.09283	6.35983	6.24797	6.22991	6.34383	0	0	0	0	0	0	0	0	0	0
APPL1	appl1	10.2116	10.8578	11.1463	11.6865	11.1744	0	0	0	0	0	0	0	0	0	0
APPL2	appl2	31.2912	37.3285	34.8408	36.7182	34.3807	0	0	0	0	0	0	0	0	0	0
APRT	aprt	151.785	140.053	126.161	75.0448	80.6093	0	0	1	1	0	0	0	0	0	0
APTX	aptx	11.1698	10.6033	10.6867	10.1553	10.4145	0	0	0	0	0	0	0	0	0	0
AQP1	aqp1a.1	23.223	27.1214	27.4746	31.291	21.8641	0	0	0	0	0	0	0	0	0	0
AQP10A	aqp10a	0.14014	0.118702	0.252073	0.158541	0.152434	0	0	0	0	0	0	0	0	0	0
AQP10B	aqp10b	1.58098	1.28665	1.18828	1.47167	1.47861	0	0	0	0	0	0	0	0	0	0
AQP11	aqp11	0.75455	0.47997	0.705775	0.49952	0.611754	0	0	0	0	0	0	0	0	0	0
AQP12	aqp12	0.845817	0.811238	0.808012	0.870426	0.948675	0	0	0	0	0	0	0	0	0	0
AQP3B	aqp3b	1.95671	0.579115	1.24459	0.95543	1.19351	0	0	0	0	0	0	0	0	0	0
AQP4	aqp4	0.947413	1.08533	1.0009	1.02639	0.989938	0	0	0	0	0	0	0	0	0	0
AQP7		0.967046	1.08776	1.16087	1.09939	1.01294	0	0	0	0	0	0	0	0	0	0
AQP8 (2 OF 3)	aqp8a.2	1.81337	0.0745202	0.275044	0.0530213	0.0449461	1	0	1	1	0	0	0	0	0	0
AQP9B	aqp9b	3.39613	3.8206	4.05374	3.62207	3.54496	0	0	0	0	0	0	0	0	0	0
AQR	aqr	14.2927	9.2247	9.03015	9.25699	9.67566	1	1	1	1	0	0	0	0	0	0
AR	ar	1.75911	2.26671	2.13704	2.14549	2.0922	0	0	0	0	0	0	0	0	0	0
AR (2 OF 2)		2.15334	2.02004	1.97236	2.27234	2.45244	0	0	0	0	0	0	0	0	0	0
ARAF	araf	13.6176	9.83716	9.64863	9.74415	12.6649	1	0	0	0	0	0	0	0	0	0
ARAP1	si:ch211-135f11.1	6.53078	8.13711	8.46731	8.74784	8.82749	0	0	0	0	0	0	0	0	0	0
ARAP2	ARAP2	0.390679	0.471496	0.670133	0.611931	0.61694	0	1	0	0	0	0	0	0	0	0
ARAP3	arap3	5.99185	7.73323	9.28232	7.71995	7.52042	0	1	0	0	0	0	0	0	0	0
ARB_06352		2.1104	1.50245	2.39477	1.27308	1.24283	0	0	0	0	0	0	0	0	0	0
ARCN1	arcn1	45.3819	37.4505	38.2219	38.4499	40.5924	0	0	0	0	0	0	0	0	0	0
AREGB	AREGB	0.624348	0.503752	5.48677	3.96065	1.89371	0	1	0	0	1	1	0	0	0	0
ARF1L	arf1l	103.658	89.9968	94.0134	91.8708	98.0503	0	0	0	0	0	0	0	0	0	0
ARF2		29.089	22.8233	23.6673	22.4575	24.2051	0	0	0	0	0	0	0	0	0	0
ARF3B	arf3b	116.252	127.067	116.371	111.683	111.799	0	0	0	0	0	0	0	0	0	0
ARF4 (3 OF 5)		7.57171	5.04965	5.32509	4.31228	5.50679	0	0	1	0	0	0	0	0	0	0
ARF5	zgc:77650	60.6527	47.9838	44.5043	40.7491	47.1988	0	0	0	0	0	0	0	0	0	0
ARF6 (2 OF 2)	zgc:172028	27.5587	20.8119	21.7541	18.7244	22.6519	0	0	1	0	0	0	0	0	0	0
ARFGAP1	ARFGAP1	21.5331	14.3982	12.8943	11.195	11.4546	1	1	1	1	0	0	0	0	0	0
ARFGAP2	arfgap2	14.3434	12.3597	12.8323	11.986	13.8056	0	0	0	0	0	0	0	0	0	0
ARFGAP3		16.1796	20.7051	19.2094	21.8071	19.3508	0	0	0	0	0	0	0	0	0	0
ARFGEF1	arfgef1	15.8359	14.3823	15.5859	15.4937	14.3845	0	0	0	0	0	0	0	0	0	0
ARFGEF2		15.5047	14.4692	14.572	14.7059	13.7673	0	0	0	0	0	0	0	0	0	0
ARFIP1	arfip1	6.29379	6.58218	6.623	6.96073	6.72075	0	0	0	0	0	0	0	0	0	0
ARFIP2 (1 OF 2)	arfip2b	20.9993	18.3266	16.5189	18.0253	17.9033	0	0	0	0	0	0	0	0	0	0
ARFIP2A		24.1953	24.1035	21.1605	21.7895	21.3978	0	0	0	0	0	0	0	0	0	0
ARFRP1	arfrp1	23.2527	21.7666	21.2836	20.2769	20.676	0	0	0	0	0	0	0	0	0	0
ARG1	ARG1 (2 of 2)	11.7655	19.2295	22.9953	19.0438	23.9728	1	1	1	1	0	0	0	0	0	0
ARG2	arg2	35.3972	40.7467	55.4816	46.789	63.7054	0	0	0	0	0	0	0	0	0	0
ARGLU1	arglu1b	65.7269	65.336	76.661	69.7513	72.1462	0	0	0	0	0	0	0	0	0	0
ARHGAP1	arhgap1	56.8843	60.5076	59.1083	59.111	53.5607	0	0	0	0	0	0	0	0	0	0
ARHGAP10	arhgap10	5.78119	5.52786	5.88135	5.86474	5.95601	0	0	0	0	0	0	0	0	0	0
ARHGAP11A	arhgap11a	2.69506	1.38571	0.958788	1.0675	1.10674	1	1	1	1	0	0	0	0	0	0
ARHGAP12		22.8849	22.9124	21.72	22.3782	20.5606	0	0	0	0	0	0	0	0	0	0
ARHGAP12 (2 OF 2)	arhgap12	7.80447	10.9266	12.29	9.08303	13.0825	0	1	0	0	0	0	0	0	0	0
ARHGAP15	arhgap15	1.06668	1.38257	1.87115	1.86975	2.01722	0	0	1	1	0	0	0	0	0	0
ARHGAP18	ARHGAP18	6.87883	10.794	11.6331	10.9779	8.36473	1	1	1	0	0	0	0	0	0	0
ARHGAP19 (1 OF 2)	arhgap19	7.25097	3.85286	3.79026	3.91803	3.18226	1	1	1	1	0	0	0	0	0	0
ARHGAP19 (2 OF 2)		0.814595	0.1847	0.113886	0.143393	0.100012	1	1	1	1	0	0	0	0	0	0
ARHGAP20	arhgap20	3.69455	3.46423	4.27192	3.36608	4.11621	0	0	0	0	0	0	0	0	0	0
ARHGAP21 (1 OF 2)	arhgap21a	24.8334	31.4988	35.7757	31.0491	32.3861	0	1	0	0	0	0	0	0	0	0
ARHGAP21B		21.8324	26.4039	28.1273	27.4322	26.7507	0	0	0	0	0	0	0	0	0	0
ARHGAP22		17.3111	13.3736	12.9778	14.5792	13.579	0	0	0	0	0	0	0	0	0	0
ARHGAP22 (1 OF 2)	ARHGAP22 (2 of 2)	6.22347	3.65089	3.5103	3.63498	2.83151	1	1	1	1	0	0	0	0	0	0
ARHGAP23 (1 OF 2)	ARHGAP23 (1 of 2)	37.2988	50.1378	57.444	47.1377	46.1767	0	1	0	0	0	0	0	0	0	0
ARHGAP23 (2 OF 2)		4.74787	5.44631	5.17962	5.9714	3.78624	0	0	0	0	0	0	0	0	0	0
ARHGAP24	ARHGAP24	7.05593	6.94365	6.30198	6.02115	6.64838	0	0	0	0	0	0	0	0	0	0
ARHGAP25	ARHGAP25	0.414858	0.48902	0.697056	0.618759	0.739967	0	0	0	0	0	0	0	0	0	0
ARHGAP26		9.37063	9.33179	10.4511	10.4612	10.1197	0	0	0	0	0	0	0	0	0	0
ARHGAP28	arhgap28	0.319651	0.314141	0.291413	0.284242	0.255123	0	0	0	0	0	0	0	0	0	0
ARHGAP29 (1 OF 2)	ARHGAP29 (1 of 2)	7.51777	9.9674	11.6209	11.5158	10.5689	0	1	1	1	0	0	0	0	0	0
ARHGAP29B	arhgap29b	2.68732	2.43231	2.92518	2.71491	2.83462	0	0	0	0	0	0	0	0	0	0
ARHGAP30	ARHGAP30 (1 of 2)	0.616795	0.682613	1.24015	0.891496	1.00984	0	0	0	0	0	0	0	0	0	0
ARHGAP31	arhgap31	2.38305	2.61878	3.16439	3.12164	2.1825	0	0	0	0	0	0	0	0	0	0
ARHGAP32 (1 OF 2)		0.125826	0.171732	0.182267	0.120695	0.172281	0	0	0	0	0	0	0	0	0	0
ARHGAP32 (2 OF 2)	ARHGAP32 (1 of 2)	1.56378	1.67209	1.64249	1.71014	1.73128	0	0	0	0	0	0	0	0	0	0
ARHGAP35 (1 OF 2)	ARHGAP35 (1 of 2)	20.5858	19.2316	17.2475	17.497	15.2607	0	0	0	0	0	0	0	0	0	0
ARHGAP35 (2 OF 2)	ARHGAP35 (2 of 2)	36.2445	26.364	24.8589	23.4412	20.7157	0	1	1	1	0	0	0	0	0	0
ARHGAP39	zgc:92107	30.4016	43.9044	52.2172	44.6645	44.7903	0	1	1	1	0	0	0	0	0	0
ARHGAP40	ARHGAP40	16.734	10.0118	7.62354	11.0148	8.13481	1	1	1	1	0	0	0	0	0	0
ARHGAP42 (2 OF 2)	ARHGAP42 (2 of 2)	4.7826	3.5657	3.59827	3.49359	3.44109	0	0	0	1	0	0	0	0	0	0
ARHGAP44 (1 OF 2)	ARHGAP44 (1 of 2)	30.1551	32.4685	33.0924	37.4225	29.7998	0	0	0	0	0	0	0	0	0	0
ARHGAP4A		6.39753	6.11449	6.35191	9.1814	8.13124	0	0	1	0	0	0	0	0	0	0
ARHGAP4B	arhgap4b	12.0053	14.4786	15.042	16.6547	15.7211	0	0	1	0	0	0	0	0	0	0
ARHGAP5	arhgap5	21.1012	20.7318	19.5669	20.5814	17.6788	0	0	0	0	0	0	0	0	0	0
ARHGAP6		1.29407	1.4942	1.94046	1.87005	1.63453	0	0	0	0	0	0	0	0	0	0
ARHGAP6 (1 OF 2)	ARHGAP6	3.87162	4.18489	4.28135	5.3594	4.86374	0	0	1	0	0	0	0	0	0	0
ARHGAP9	ARHGAP9	2.14754	4.14164	5.34844	4.30866	2.99464	0	0	0	0	0	0	0	0	0	0
ARHGDIA	arhgdia	46.5102	34.4128	32.0529	32.7873	33.4848	0	1	1	1	0	0	0	0	0	0
ARHGDIG		53.4726	49.0654	37.227	38.3192	35.2296	0	0	0	1	0	0	0	0	0	0
ARHGEF1	ARHGEF1	6.41184	6.68797	6.99912	6.8008	6.38605	0	0	0	0	0	0	0	0	0	0
ARHGEF10	arhgef10	5.88581	7.28621	8.07468	6.72653	8.66982	0	0	0	1	0	0	0	0	0	0
ARHGEF10L		1.42727	1.5447	1.23881	1.25984	0.887354	0	0	0	0	0	0	0	0	0	0
ARHGEF10L (2 OF 2)	ARHGEF10L (2 of 2)	7.86495	7.7246	7.67361	6.71884	5.74794	0	0	0	0	0	0	0	0	0	0
ARHGEF11	arhgef11	15.3214	16.0214	15.7964	15.8875	12.6402	0	0	0	0	0	0	0	0	0	0
ARHGEF12	ARHGEF12 (1 of 2)	19.779	20.5915	20.6031	21.6085	22.7148	0	0	0	0	0	0	0	0	0	0
ARHGEF12 (1 OF 2)		0.87311	0.994044	1.0234	1.0859	0.868653	0	0	0	0	0	0	0	0	0	0
ARHGEF12 (2 OF 2)		7.39283	8.49056	7.65249	7.76313	5.32714	0	0	0	0	0	0	0	0	0	0
ARHGEF15 (1 OF 2)	ARHGEF15 (1 of 2)	5.40553	2.18763	1.83284	1.73118	1.30739	1	1	1	1	0	0	1	0	0	0
ARHGEF15 (2 OF 2)		0.770613	0.918384	0.758155	0.784973	0.672024	0	0	0	0	0	0	0	0	0	0
ARHGEF16	arhgef16	1.11248	1.27646	1.30385	1.59196	1.77528	0	0	0	0	0	0	0	0	0	0
ARHGEF17	si:ch211-248g20.5	12.8949	14.5363	14.4447	15.989	15.8699	0	0	0	0	0	0	0	0	0	0
ARHGEF18A		7.83253	8.24031	8.30993	7.98875	8.59619	0	0	0	0	0	0	0	0	0	0
ARHGEF18B	arhgef18b	7.59287	7.1474	7.11951	7.70999	8.08701	0	0	0	0	0	0	0	0	0	0
ARHGEF19	arhgef19	3.47598	3.81761	3.81604	3.86094	3.53604	0	0	0	0	0	0	0	0	0	0
ARHGEF2	arhgef1	21.5043	17.8616	15.1916	17.466	15.7214	0	1	0	1	0	0	0	0	0	0
ARHGEF26		3.93783	4.4924	5.42474	6.50887	5.55028	0	0	1	1	0	0	0	0	0	0
ARHGEF3	arhgef3	3.02223	3.40089	3.53882	3.24332	2.69321	0	0	0	0	0	0	0	0	0	0
ARHGEF33		1.7543	1.78029	1.85949	1.8318	1.68149	0	0	0	0	0	0	0	0	0	0
ARHGEF37	ARHGEF37	11.4985	13.4368	11.1256	11.773	11.3366	0	0	0	0	0	0	0	0	0	0
ARHGEF3L	arhgef3l	0.117928	0.0661441	0.0406424	0.074752	0.201338	0	0	0	0	0	0	0	0	0	0
ARHGEF4	ARHGEF4	67.6305	69.1458	62.2961	67.2212	66.1537	0	0	0	0	0	0	0	0	0	0
ARHGEF5	ARHGEF5	0.771445	0.710109	0.789591	0.818792	0.749529	0	0	0	0	0	0	0	0	0	0
ARHGEF6	arhgef6	9.15661	10.4846	9.10649	8.80314	8.40695	0	0	0	0	0	0	0	0	0	0
ARHGEF7A	arhgef7a	11.0832	10.4176	9.69886	10.1897	7.41043	0	0	0	0	0	0	0	0	0	0
ARHGEF7B		9.32045	8.10658	8.38259	9.19201	9.98316	0	0	0	0	0	0	0	0	0	0
ARHGEF9		22.0739	25.3431	23.5036	22.2256	17.9382	0	0	0	0	0	0	0	0	0	0
ARID1AA		22.8968	16.8265	16.7978	16.9341	16.8106	1	0	0	1	0	0	0	0	0	0
ARID1AB	arid1ab	23.7799	19.9819	18.6967	20.6342	16.5212	0	0	0	1	0	0	0	0	0	0
ARID1B	ARID1B	10.4752	8.99007	8.92276	9.6128	7.01151	0	0	0	1	0	0	0	0	0	0
ARID2	arid2	12.4885	10.2161	10.324	9.9531	9.88724	0	0	0	0	0	0	0	0	0	0
ARID3A	ARID3A	0.503478	0.441226	0.38843	0.532271	0.303378	0	0	0	0	0	0	0	0	0	0
ARID3B	arid3b	0.474087	0.529241	0.493237	0.729716	0.45856	0	0	0	0	0	0	0	0	0	0
ARID4A	arid4a	14.4709	12.489	13.3751	13.2316	13.6724	0	0	0	0	0	0	0	0	0	0
ARID4B	ch1073-321c8.1	25.7434	29.0313	33.7167	31.0685	28.4151	0	0	0	0	0	0	0	0	0	0
ARID5A	arid5a	1.01449	1.61595	2.31418	1.39603	1.80065	0	1	0	0	0	0	0	0	0	0
ARID5B	ARID5B	11.9983	12.0537	13.4009	14.5204	11.0738	0	0	0	0	0	0	0	0	0	0
ARIH1	arih1	29.3386	29.5277	26.6869	27.6149	29.1495	0	0	0	0	0	0	0	0	0	0
ARIH2	arih2	26.2176	28.4227	29.7378	31.1659	32.1513	0	0	0	0	0	0	0	0	0	0
ARL1		0.326258	0.335987	0.254692	0.325123	0.326483	0	0	0	0	0	0	0	0	0	0
ARL10	arl10	7.01678	8.38359	8.57832	7.32853	8.23236	0	0	0	0	0	0	0	0	0	0
ARL13A	arl13a	0.114096	0.13177	0.127475	0.0481229	0.125422	0	0	0	0	0	0	0	0	0	0
ARL13B	arl13b	18.1797	16.323	17.3982	17.6884	19.742	0	0	0	0	0	0	0	0	0	0
ARL14	arl14	0.350329	0.45654	0.534693	0.418781	0.441224	0	0	0	0	0	0	0	0	0	0
ARL15B	arl15b	19.3509	18.5313	18.43	18.3754	20.3408	0	0	0	0	0	0	0	0	0	0
ARL16	arl16	2.21148	2.20527	2.08915	2.65018	2.30731	0	0	0	0	0	0	0	0	0	0
ARL2	ARL2	33.902	29.847	31.0122	30.7984	39.3348	0	0	0	0	0	0	0	0	0	0
ARL3	arl3	39.5152	41.5042	39.8047	41.9629	44.9822	0	0	0	0	0	0	0	0	0	0
ARL3L2		0.0838301	0.0666186	0.0393181	0.0305731	0.0836644	0	0	0	0	0	0	0	0	0	0
ARL4AA	arl4aa	3.3824	3.214	3.54344	3.66223	3.34846	0	0	0	0	0	0	0	0	0	0
ARL4C		8.03031	7.40495	7.73682	6.76046	6.99512	0	0	0	0	0	0	0	0	0	0
ARL4D	arl4d	13.7336	14.1062	13.3839	13.4131	14.6084	0	0	0	0	0	0	0	0	0	0
ARL5A	arl5a	15.3163	15.8316	15.5567	15.6056	16.7438	0	0	0	0	0	0	0	0	0	0
ARL5C	arl5c	1.50249	2.35362	3.33465	4.1567	3.30979	0	1	1	1	0	0	0	0	0	0
ARL6	arl6	12.417	11.1351	9.97537	10.0589	11.8342	0	0	0	0	0	0	0	0	0	0
ARL6IP1	arl6ip1	74.972	77.1549	78.6232	69.194	79.2387	0	0	0	0	0	0	0	0	0	0
ARL6IP5B		80.7152	74.1028	83.1592	77.633	79.1225	0	0	0	0	0	0	0	0	0	0
ARL6IP6	arl6ip6	11.8622	10.9682	12.1296	11.5738	12.3042	0	0	0	0	0	0	0	0	0	0
ARL8	arl8	0.791685	0.729265	0.836838	0.696073	0.75347	0	0	0	0	0	0	0	0	0	0
ARL8A	si:ch1073-204j4.2	65.9227	60.6154	60.3074	57.6064	58.3314	0	0	0	0	0	0	0	0	0	0
ARL8BA	arl8ba	14.4975	13.5994	12.6564	13.2918	16.2796	0	0	0	0	0	0	0	0	0	0
ARL9	ARL9	4.34187	3.03986	2.79487	2.84264	2.96782	0	0	0	0	0	0	0	0	0	0
ARMC1	armc1	18.6927	18.1876	17.2368	17.6408	18.1663	0	0	0	0	0	0	0	0	0	0
ARMC10	ARMC10	8.54295	6.74979	6.03671	7.0401	6.62001	0	1	0	0	0	0	0	0	0	0
ARMC2	armc2	4.55744	5.16712	4.87667	5.20882	4.96572	0	0	0	0	0	0	0	0	0	0
ARMC3	ARMC3	0.901101	1.27474	2.18881	1.60201	1.93496	0	1	0	1	0	0	0	0	0	0
ARMC4	ARMC4	0.95774	1.06801	1.16237	0.918841	1.11362	0	0	0	0	0	0	0	0	0	0
ARMC5	ARMC5	4.49351	3.96802	4.14338	3.78179	3.91286	0	0	0	0	0	0	0	0	0	0
ARMC6	ARMC6	13.0272	10.7206	10.2975	9.37725	10.3052	0	0	1	0	0	0	0	0	0	0
ARMC7	ARMC7	5.66711	6.50708	6.03857	6.54482	6.99827	0	0	0	0	0	0	0	0	0	0
ARMC8	ARMC8	3.16308	2.6076	2.79012	2.69864	2.79631	0	0	0	0	0	0	0	0	0	0
ARMC9	ARMC9	13.5927	13.1445	12.2013	13.6014	11.3785	0	0	0	0	0	0	0	0	0	0
ARNT	arnt	9.56597	9.97829	9.95482	10.4815	9.63409	0	0	0	0	0	0	0	0	0	0
ARNT2	arnt2	59.7076	59.6293	57.9871	57.957	58.7146	0	0	0	0	0	0	0	0	0	0
ARNTL1A	arntl1a	16.4119	8.38838	15.8625	11.0866	15.6603	1	0	1	0	0	0	1	0	0	0
ARNTL2	ARNTL2	14.1065	5.98097	11.2993	6.20549	13.91	1	0	1	0	0	0	1	0	0	0
ARNTL2 (2 OF 2)		2.10221	1.85328	3.30923	2.61127	3.3277	0	1	0	0	0	0	0	0	0	0
ARPC1A	arpc1a	116.057	91.1838	85.389	78.8697	87.4634	0	0	1	0	0	0	0	0	0	0
ARPC1B	arpc1b	14.4041	13.1665	19.7351	15.5714	19.8808	0	0	0	0	0	0	1	0	0	0
ARPC2	arpc2	82.1387	59.9645	59.9021	58.187	61.5821	0	0	1	0	0	0	0	0	0	0
ARPC4L	arpc4l	39.486	34.7331	33.3045	32.6391	37.5801	0	0	0	0	0	0	0	0	0	0
ARPC5B	arpc5b	46.5475	34.5263	32.9514	31.143	33.4772	0	1	1	1	0	0	0	0	0	0
ARPP19A	arpp19b	31.2986	33.3106	34.6274	33.9833	34.819	0	0	0	0	0	0	0	0	0	0
ARPP19B		17.8084	10.3034	10.415	9.98766	11.5655	1	1	1	1	0	0	0	0	0	0
ARPP21		66.6953	67.2964	73.5014	79.4191	74.6306	0	0	0	0	0	0	0	0	0	0
ARR3 (1 OF 2)		1.03576	0.324587	0.446388	0.320088	0.406327	1	0	1	1	0	0	0	0	0	0
ARR3A	arr3a	4.98619	3.51052	3.70845	2.38407	4.64195	0	0	1	0	0	0	0	0	0	0
ARRB1	arrb1	33.4738	39.1947	42.4868	48.6519	45.8853	0	0	1	1	0	0	0	0	0	0
ARRB2A	arrb2b	56.7894	49.5647	46.4323	49.7229	43.8387	0	0	0	0	0	0	0	0	0	0
ARRDC1A	arrdc1a	0.350798	0.297483	0.432476	0.373663	0.394083	0	0	0	0	0	0	0	0	0	0
ARRDC1B	arrdc1b	5.39658	6.3715	6.21629	6.91551	6.13142	0	0	0	0	0	0	0	0	0	0
ARRDC2	arrdc2	9.40874	23.1036	19.936	30.4735	13.0486	1	1	1	0	0	0	0	0	0	0
ARRDC3	ARRDC3	49.4606	97.4141	128.969	131.051	73.8142	0	0	1	0	0	0	0	0	0	0
ARSA	arsa	9.41618	9.92176	10.7373	10.1902	11.0518	0	0	0	0	0	0	0	0	0	0
ARSB		1.24212	1.27803	1.27538	1.21343	1.17814	0	0	0	0	0	0	0	0	0	0
ARSG	ARSG	0.995672	1.29943	1.24169	1.16265	1.03393	0	0	0	0	0	0	0	0	0	0
ARSH	arsh	0.517797	0.353985	0.225967	0.347647	0.316801	0	0	0	0	0	0	0	0	0	0
ARSI (2 OF 2)		2.14644	1.68563	1.48169	1.24293	1.386	0	0	0	1	0	0	0	0	0	0
ARSJ	ARSJ	3.07446	3.61536	3.92614	3.57425	3.72586	0	0	0	0	0	0	0	0	0	0
ARSK	arsk	1.98961	2.22642	2.04934	2.32491	1.95432	0	0	0	0	0	0	0	0	0	0
ART4	art4	0.399136	0.504721	0.763824	0.541365	0.702721	0	0	0	0	0	0	0	0	0	0
ART5		13.7839	15.6829	15.1371	15.1518	14.9395	0	0	0	0	0	0	0	0	0	0
ARV1	ARV1	8.86396	8.18382	8.44853	8.36831	8.67801	0	0	0	0	0	0	0	0	0	0
ARVCFA		12.5233	15.0022	16.058	16.3349	15.0405	0	0	0	0	0	0	0	0	0	0
ARVCFB	arvcfb	30.2622	33.4209	31.8897	32.666	30.8476	0	0	0	0	0	0	0	0	0	0
ARX (2 OF 2)	arx	5.16251	3.53344	4.21721	4.96781	4.58418	0	0	0	0	0	0	0	0	0	0
AS3MT	as3mt	8.78905	9.24643	11.0318	10.8313	11.0564	0	0	0	0	0	0	0	0	0	0
ASAH1	asah1b	39.3203	49.8981	61.9139	58.1653	58.0513	0	1	1	1	0	0	0	0	0	0
ASAH2	asah2	0.211188	0.280378	0.214499	0.241447	0.269376	0	0	0	0	0	0	0	0	0	0
ASAP1	asap1	17.2246	16.6191	18.9738	16.4058	17.7004	0	0	0	0	0	0	0	0	0	0
ASAP1 (1 OF 2)		105.585	118.32	115.068	102.147	100.399	0	0	0	0	0	0	0	0	0	0
ASAP2A	asap2a	20.5763	21.7414	20.8124	23.5317	18.8956	0	0	0	0	0	0	0	0	0	0
ASAP2B	asap2b	1.05842	0.962606	1.39167	1.01424	1.16929	0	0	0	0	0	0	0	0	0	0
ASAP3	asap3	5.48719	4.46797	4.30343	5.03467	4.19504	0	0	0	0	0	0	0	0	0	0
ASB1	asb1	7.6462	7.9567	7.80285	8.37173	6.85794	0	0	0	0	0	0	0	0	0	0
ASB10	ASB10	0.0270238	0.0505193	0.0281279	0.0190854	0.0452072	0	0	0	0	0	0	0	0	0	0
ASB11	asb11	1.23867	1.47186	1.52776	2.2275	1.54264	0	0	1	0	0	0	0	0	0	0
ASB12A	asb12a	8.47388	6.76917	7.95386	7.80538	9.43096	0	0	0	0	0	0	0	0	0	0
ASB12B	asb12b	47.2511	51.5553	49.6302	48.2339	44.1455	0	0	0	0	0	0	0	0	0	0
ASB13	asb13	11.1775	15.0864	18.1279	15.8563	17.1364	0	1	0	1	0	0	0	0	0	0
ASB13 (1 OF 3)	ASB13 (1 of 3)	6.57393	7.93005	7.93214	7.44955	8.04724	0	0	0	0	0	0	0	0	0	0
ASB13 (2 OF 2)	ASB13 (2 of 3)	7.42329	9.93179	9.6278	9.66968	9.13795	0	0	0	0	0	0	0	0	0	0
ASB14	asb14	0.0419352	0.0444238	0.101791	0.0724143	0.0784709	0	0	0	0	0	0	0	0	0	0
ASB15	ASB15 (1 of 2)	0.673348	0.377288	1.33863	0.403687	0.232239	0	0	0	0	0	0	0	0	0	0
ASB16	asb16	0.349892	0.485578	0.668419	0.463884	0.669162	0	0	0	0	0	0	0	0	0	0
ASB2A	asb2a	0.757295	0.748807	0.925827	0.636138	0.857646	0	0	0	0	0	0	0	0	0	0
ASB2B	asb2b	3.21593	2.80765	2.85503	3.32391	2.97148	0	0	0	0	0	0	0	0	0	0
ASB3	asb3	4.03801	4.43167	4.79756	4.82012	4.82108	0	0	0	0	0	0	0	0	0	0
ASB4	asb4	2.41393	2.59622	2.89208	2.64162	2.27977	0	0	0	0	0	0	0	0	0	0
ASB5 (2 OF 2)	ASB5 (2 of 2)	2.61418	2.89683	3.9713	3.75591	3.82675	0	0	0	0	0	0	0	0	0	0
ASB6	ASB6	8.035	6.81148	6.10975	6.07855	7.02953	0	0	0	0	0	0	0	0	0	0
ASB7	asb7	6.60782	6.68176	7.28176	6.75446	6.70345	0	0	0	0	0	0	0	0	0	0
ASB8	asb8	16.2675	16.729	15.931	16.0376	15.6195	0	0	0	0	0	0	0	0	0	0
ASB9		0.0424988	0.02056	0	0	0.0151574	0	0	0	0	0	0	0	0	0	0
ASCC1 (1 OF 2)	ASCC1 (1 of 2)	17.6937	18.8492	19.1669	18.2301	21.6464	0	0	0	0	0	0	0	0	0	0
ASCC2	ascc2	15.2956	12.7603	14.1877	13.7137	15.0136	0	0	0	0	0	0	0	0	0	0
ASCC3 (1 OF 2)		8.27234	7.29903	7.17862	6.94787	6.48116	0	0	0	0	0	0	0	0	0	0
ASCL1A	ascl1a	5.83434	2.58505	2.5511	3.2053	2.16993	1	1	0	1	0	0	0	0	0	0
ASCL1B	ascl1b	12.4889	3.93145	2.92706	4.2092	3.57377	1	1	1	1	0	0	0	0	0	0
ASF1BA	asf1bb	6.81485	5.93394	5.40897	6.18236	6.35287	0	0	0	0	0	0	0	0	0	0
ASGR1		1.49123	1.47897	2.17092	2.51328	2.31675	0	0	0	0	0	0	0	0	0	0
ASH1L	ash1l	18.6239	18.8188	20.2823	19.8379	17.1934	0	0	0	0	0	0	0	0	0	0
ASH2L	ash2l	6.51548	5.20579	4.85169	4.72966	4.78857	0	0	1	0	0	0	0	0	0	0
ASIP	ASIP	1.78141	1.78591	1.68725	1.4733	1.40202	0	0	0	0	0	0	0	0	0	0
ASL	asl	32.5971	26.2734	25.0894	30.5257	25.539	0	0	0	0	0	0	0	0	0	0
ASMT	ASMT	2.21369	0.572288	1.54745	1.39175	2.20414	1	0	0	0	0	0	0	0	0	0
ASMTL	asmtl	9.35462	10.1067	9.97579	10.6626	10.0651	0	0	0	0	0	0	0	0	0	0
ASNA1	asna1	65.8552	60.9703	58.828	59.7127	63.5436	0	0	0	0	0	0	0	0	0	0
ASNS	asns	17.7194	7.97572	9.64281	9.10374	8.05307	1	1	1	1	0	0	0	0	0	0
ASNSD1	asnsd1	20.0907	18.4806	18.9883	19.0366	20.3795	0	0	0	0	0	0	0	0	0	0
ASPA	aspa	4.87141	9.80052	11.2324	8.46983	10.4102	1	1	1	1	0	0	0	0	0	0
ASPDH	aspdh	0.0088222	0.00819463	0.00438184	0	0.00477787	0	0	0	0	0	0	0	0	0	0
ASPG	aspg	12.5991	12.907	13.0231	12.6137	12.4045	0	0	0	0	0	0	0	0	0	0
ASPH	ASPH	25.3055	23.6345	25.8009	28.0713	25.8426	0	0	0	0	0	0	0	0	0	0
ASPHD1	ASPHD1	2.58951	4.95565	5.07267	4.74167	4.54964	1	1	1	1	0	0	0	0	0	0
ASPHD2	ASPHD2	38.2883	45.8382	49.1057	48.5051	43.3046	0	0	0	0	0	0	0	0	0	0
ASPM	aspm	2.51415	0.587732	0.242858	0.330847	0.12841	1	1	1	1	0	0	0	0	0	0
ASPN	aspn	1.37218	0.747734	0.533726	0.587432	0.633194	0	0	0	1	0	0	0	0	0	0
ASPRV1		6.26514	5.83767	16.9389	7.48936	4.96891	0	0	0	0	0	0	0	0	0	0
ASPSCR1	ASPSCR1 (2 of 2)	18.306	17.119	16.3403	17.134	16.5661	0	0	0	0	0	0	0	0	0	0
ASRGL1	ASRGL1	20.2604	21.8142	21.6225	23.7144	19.6939	0	0	0	0	0	0	0	0	0	0
ASS1	ass1	4.46417	4.65471	4.72441	4.24997	4.72661	0	0	0	0	0	0	0	0	0	0
ASTN1	astn1	58.0699	61.8892	58.3827	61.3985	53.0333	0	0	0	0	0	0	0	0	0	0
ASTN2 (2 OF 3)		8.95433	9.66754	8.29297	8.59173	7.99439	0	0	0	0	0	0	0	0	0	0
ASXL1	ASXL1	18.0921	15.8136	15.03	16.7409	15.6648	0	0	0	0	0	0	0	0	0	0
ASXL2	ASXL2	4.61635	5.13099	5.19246	5.62006	5.45374	0	0	0	0	0	0	0	0	0	0
ASZ1	asz1	1.73173	1.55385	1.82681	1.72743	1.62143	0	0	0	0	0	0	0	0	0	0
AT1G44191		4.76272	5.14384	5.27171	5.52512	5.26866	0	0	0	0	0	0	0	0	0	0
AT3G29763		0.747879	0.860733	0.979536	0.937065	0.930457	0	0	0	0	0	0	0	0	0	0
ATAD1A	atad1a	10.2614	11.6067	11.6154	11.3634	11.1604	0	0	0	0	0	0	0	0	0	0
ATAD2	ATAD2	11.0145	5.88137	5.93558	5.60678	5.93141	1	1	1	1	0	0	0	0	0	0
ATAD2B	ATAD2B	7.65064	4.05371	3.59378	2.62895	2.81628	1	1	1	1	0	0	0	0	0	0
ATAD3B	atad3b	10.6179	4.86237	5.55562	4.28883	5.91694	1	0	1	0	0	0	0	0	0	0
ATAD5A	atad5a	5.23996	2.78235	2.75811	2.76407	2.41274	1	1	1	1	0	0	0	0	0	0
ATAD5B		2.02528	1.98405	2.44366	2.23459	1.76819	0	0	0	0	0	0	0	0	0	0
ATAT1	atat1	13.6094	11.5242	10.6325	12.1092	9.97791	0	0	0	0	0	0	0	0	0	0
ATCAY (2 OF 2)	atcayb	75.636	107.154	129.55	105.829	145.659	0	0	0	0	0	0	0	0	0	0
ATCAYA	ATCAY (3 of 3)	47.6528	58.6796	56.855	56.9083	58.4853	0	0	0	0	0	0	0	0	0	0
ATE1	ATE1	14.6922	13.8704	13.8263	14.8834	14.4132	0	0	0	0	0	0	0	0	0	0
ATF1	atf1	3.25613	3.48795	3.37187	4.09281	3.56198	0	0	0	0	0	0	0	0	0	0
ATF2L	atf2l	19.1255	17.3849	15.5844	21.2695	16.1995	0	0	0	0	0	0	0	0	0	0
ATF3	atf3	1.52792	1.94797	3.05054	3.92051	2.58246	0	0	1	0	0	0	0	0	0	0
ATF4 (1 OF 2)	atf4b1	98.8495	68.699	71.7145	78.6531	67.4748	1	0	0	1	0	0	0	0	0	0
ATF4B2	atf4b2	122.036	121.074	139.814	145.204	155.75	0	0	0	0	0	0	0	0	0	0
ATF5 (1 OF 2)	ATF5 (2 of 2)	14.8073	11.6244	8.25419	9.92637	6.73767	0	1	1	1	0	0	0	0	0	0
ATF6	atf6	20.2869	18.2037	18.2774	20.5869	22.0683	0	0	0	0	0	0	0	0	0	0
ATF6B	ATF6B	23.675	26.938	28.5931	28.669	27.0936	0	0	0	0	0	0	0	0	0	0
ATF7A	atf7a	5.16469	5.54433	6.32743	6.1929	6.06251	0	0	0	0	0	0	0	0	0	0
ATF7B		24.0383	25.1036	26.6544	28.2436	28.5989	0	0	0	0	0	0	0	0	0	0
ATF7IP2	atf7ip	47.5407	34.2641	34.999	34.0935	33.6866	1	0	1	1	0	0	0	0	0	0
ATG10	atg10	5.71194	7.07553	7.08863	6.81928	7.49194	0	0	0	0	0	0	0	0	0	0
ATG12	atg12	0.704209	0.742725	0.701858	0.63419	0.640195	0	0	0	0	0	0	0	0	0	0
ATG13	atg13	20.6497	25.1156	29.5801	29.3838	31.3661	0	1	1	1	0	0	0	0	0	0
ATG16L1	atg16l1	15.3021	14.82	16.7382	15.8211	18.9358	0	0	0	0	0	0	0	0	0	0
ATG16L2		14.7792	15.2178	15.3524	16.4118	14.8619	0	0	0	0	0	0	0	0	0	0
ATG2A	ATG2A	12.6943	15.9922	18.1177	16.1642	19.2248	0	0	0	1	0	0	0	0	0	0
ATG2B		16.309	19.3583	19.3177	20.6845	19.0246	0	0	0	0	0	0	0	0	0	0
ATG3	apg3l	0.02014	0.029585	0.0417288	0.0352767	0.0309578	0	0	0	0	0	0	0	0	0	0
ATG4B	atg4b	18.442	17.6915	16.2351	17.1931	18.3112	0	0	0	0	0	0	0	0	0	0
ATG4C	atg4c	2.78053	2.80969	2.8844	2.79018	2.98334	0	0	0	0	0	0	0	0	0	0
ATG4D (1 OF 2)	ATG4D (1 of 2)	13.2987	10.5236	10.1877	10.3343	11.6871	0	0	0	0	0	0	0	0	0	0
ATG4D (2 OF 2)		8.34615	12.4854	13.197	15.6371	14.5877	1	1	1	1	0	0	0	0	0	0
ATG5	atg5	4.07098	3.09698	3.28697	3.22951	3.24431	0	0	0	0	0	0	0	0	0	0
ATG7	ATG7	35.0504	36.4587	35.7718	26.2934	28.6264	0	0	0	0	0	0	0	0	0	0
ATG9A	atg9a	17.015	21.2631	23.407	22.5811	22.4936	0	0	0	0	0	0	0	0	0	0
ATG9B	atg9b	12.7272	13.2432	11.9708	13.139	10.0275	0	0	0	0	0	0	0	0	0	0
ATHL1	athl1	9.31018	8.59207	8.72612	9.22851	8.26032	0	0	0	0	0	0	0	0	0	0
ATIC	atic	20.5637	11.9132	11.5591	13.8867	12.8249	1	1	0	1	0	0	0	0	0	0
ATL1	atl1	55.8059	53.445	56.2214	53.117	55.6388	0	0	0	0	0	0	0	0	0	0
ATL2	atl2	17.3719	17.3142	16.8188	17.0103	18.6609	0	0	0	0	0	0	0	0	0	0
ATL3	atl3	19.0445	16.7493	16.4179	19.0279	16.9635	0	0	0	0	0	0	0	0	0	0
ATM	atm	4.90691	3.50392	3.57048	4.09511	3.2949	0	0	0	1	0	0	0	0	0	0
ATMIN	ATMIN	13.7203	16.1705	17.7908	16.1019	20.1617	0	0	0	1	0	0	0	0	0	0
ATN1	si:ch211-57k11.4	51.4278	56.1807	55.9948	62.6136	52.4468	0	0	0	0	0	0	0	0	0	0
ATOH1A	atoh1a	0.347508	0.233091	0.431706	0.344976	0.596347	0	0	0	0	0	0	0	0	0	0
ATOH1C	atoh1c	5.25829	2.47686	2.20815	2.36854	1.63533	1	1	1	1	0	0	0	0	0	0
ATOH7	atoh7	0.215468	0.209048	0.147425	0.473193	0.179163	0	0	0	0	0	0	0	0	0	0
ATOX1	ATOX1	60.5001	60.1995	56.3325	54.9116	57.0808	0	0	0	0	0	0	0	0	0	0
ATP10A	atp10a	2.0748	2.64945	2.47024	2.89113	3.19707	0	0	0	0	0	0	0	0	0	0
ATP10B	ATP10B	0.403992	0.50692	0.54359	0.531372	0.563973	0	0	0	0	0	0	0	0	0	0
ATP10D	ATP10D	9.18367	7.85863	7.43776	6.81595	8.60715	0	0	0	0	0	0	0	0	0	0
ATP11A	atp11a	10.8874	13.3202	13.7258	13.5394	11.3557	0	0	0	0	0	0	0	0	0	0
ATP11B	cu137686.1	7.95887	8.20156	7.6323	8.66523	7.07053	0	0	0	0	0	0	0	0	0	0
ATP11C	atp11c	12.4886	14.1632	15.2643	12.9298	12.0514	0	0	0	0	0	0	0	0	0	0
ATP13A	atp13a	15.7163	11.9314	13.0667	10.3783	14.0416	0	0	0	0	0	0	0	0	0	0
ATP13A2	atp13a2	7.26236	7.57769	7.27741	7.67282	7.86978	0	0	0	0	0	0	0	0	0	0
ATP13A3 (1 OF 2)		5.56597	6.95875	7.80914	7.07681	6.76639	0	0	0	0	0	0	0	0	0	0
ATP13A3 (2 OF 2)		23.3038	24.0998	23.6458	26.8013	21.9559	0	0	0	0	0	0	0	0	0	0
ATP1A1		109.779	101.68	98.0831	90.1585	90.6514	0	0	0	0	0	0	0	0	0	0
ATP1A1B		399.482	355.352	348.065	325.82	318.02	0	0	0	0	0	0	0	0	0	0
ATP1A2A		1.26649	1.00895	1.35501	1.28378	1.25836	0	0	0	0	0	0	0	0	0	0
ATP1A3A		154.223	144.904	140.25	140.816	124.317	0	0	0	0	0	0	0	0	0	0
ATP1A3B	atp1a3a	496.804	524.832	484.781	389.758	390.159	0	0	0	0	0	0	0	0	0	0
ATP1B1B	atp1b1b	105.079	99.6828	106.304	83.5372	89.625	0	0	0	0	0	0	0	0	0	0
ATP1B2 (1 OF 2)	atp1b2a	56.318	63.6481	64.2442	65.318	60.8257	0	0	0	0	0	0	0	0	0	0
ATP1B2A	atp1b2b	147.82	161.127	145.724	102.061	116.262	0	0	0	0	0	0	0	0	0	0
ATP1B3A	atp1b3b	246.003	219.565	201.629	182.886	180.95	0	0	0	1	0	0	0	0	0	0
ATP1B4	atp1b4	291.884	247.229	204.768	179.382	206.178	0	0	0	0	0	0	0	0	0	0
ATP2A1	atp2a1	0.417721	0.513148	0.581525	0.490244	1.20658	0	0	0	1	0	0	0	0	0	0
ATP2A1L		9.21025	3.0999	6.76377	4.01368	7.46576	0	0	0	0	0	0	0	0	0	0
ATP2A2 (2 OF 2)	atp2a2a	26.777	28.6947	29.0099	26.201	35.8419	0	0	0	0	0	0	0	0	0	0
ATP2A2B	atp2a2b	82.8001	65.1359	66.1824	54.6524	59.1218	0	0	1	0	0	0	0	0	0	0
ATP2A3	atp2a3	44.7559	54.6152	55.5896	59.4362	50.1407	0	0	0	0	0	0	0	0	0	0
ATP2B1 (1 OF 2)		42.3598	44.4218	37.8402	40.1802	32.3711	0	0	0	0	0	0	0	0	0	0
ATP2B1B	atp2b1b	1.63483	1.72922	1.80799	1.80964	1.82051	0	0	0	0	0	0	0	0	0	0
ATP2B2	atp2b3b	118.389	137.975	132.172	115.976	103.19	0	0	0	0	0	0	0	0	0	0
ATP2B3A		59.0894	58.0528	60.3868	52.3558	52.7407	0	0	0	0	0	0	0	0	0	0
ATP2B3B		93.9972	102.236	98.9914	87.0682	81.1413	0	0	0	0	0	0	0	0	0	0
ATP2B4		79.8931	78.2929	70.1838	66.6847	54.3604	0	0	0	0	0	0	0	0	0	0
ATP2C1	atp2c1	15.8599	14.3381	14.4719	13.9271	14.3399	0	0	0	0	0	0	0	0	0	0
ATP5A1	atp5a1	332.141	260.601	256.479	246.696	263.962	0	0	0	0	0	0	0	0	0	0
ATP5B	ATP5B	510.113	374.64	380.103	356.99	376.935	0	0	0	0	0	0	0	0	0	0
ATP5C1	atp5c1	182.159	154.348	148.12	149.553	163.751	0	0	0	0	0	0	0	0	0	0
ATP5D	atp5d	117.689	95.0984	91.1229	86.5829	98.6992	0	0	0	0	0	0	0	0	0	0
ATP5EP2	ATP5EP2	76.1088	72.3125	69.1299	61.7106	65.5125	0	0	0	0	0	0	0	0	0	0
ATP5F1	atp5f1	261.544	223.296	219.305	217.922	230.515	0	0	0	0	0	0	0	0	0	0
ATP5G3 (1 OF 2)	atp5g	261.239	213.723	208.691	202.506	223.723	0	0	0	0	0	0	0	0	0	0
ATP5G3 (2 OF 2)		258.784	181.587	158.975	147.42	161.548	0	1	0	0	0	0	0	0	0	0
ATP5H	atp5h	8.32122	7.21993	7.15139	6.2735	6.81571	0	0	0	0	0	0	0	0	0	0
ATP5IA	atp5ia	106.351	102.012	96.0578	91.2098	94.1118	0	0	0	0	0	0	0	0	0	0
ATP5IB	atp5ib	141.959	112.175	99.5799	94.8058	103.111	0	1	1	1	0	0	0	0	0	0
ATP5J	atp5j	53.6235	45.9979	44.0554	41.6564	43.5845	0	0	0	0	0	0	0	0	0	0
ATP5J (2 OF 2)	FSCB (2 of 2)	48.4852	57.8739	56.2734	51.945	53.1533	0	0	0	0	0	0	0	0	0	0
ATP5J2	ATP5J2	43.3231	38.4185	38.0219	34.7123	38.1812	0	0	0	0	0	0	0	0	0	0
ATP5O	atp5o	0.0541136	0	0	0.020307	0.0678745	0	0	0	0	0	0	0	0	0	0
ATP5SL	atp5s	13.72	13.5567	12.1854	13.4926	15.4849	0	0	0	0	0	0	0	0	0	0
ATP6AP1 (1 OF 2)	ATP6AP1 (1 of 2)	256.883	238.896	217.304	203.027	219.663	0	0	0	0	0	0	0	0	0	0
ATP6AP1 (2 OF 2)		0.109156	0.113418	0.136973	0.132014	0.181082	0	0	0	0	0	0	0	0	0	0
ATP6AP1L (2 OF 2)	ATP6AP1L (1 of 2)	50.2367	55.7246	56.4731	53.1552	54.8303	0	0	0	0	0	0	0	0	0	0
ATP6AP2	atp6ap2	134.188	141.086	134.482	129.383	143.958	0	0	0	0	0	0	0	0	0	0
ATP6V0A1A		7.51378	7.75929	7.97834	8.74124	8.41147	0	0	0	0	0	0	0	0	0	0
ATP6V0A1B	atp6v0a1b	110.341	111.243	109.567	108.836	106.931	0	0	0	0	0	0	0	0	0	0
ATP6V0A2		12.4303	10.2332	10.1301	10.7241	13.1513	0	0	0	0	0	0	0	0	0	0
ATP6V0B	atp6v0b	66.6729	59.8771	58.5551	55.585	54.4509	0	0	0	0	0	0	0	0	0	0
ATP6V0CA		429.482	415.966	382.424	383.299	407.084	0	0	0	0	0	0	0	0	0	0
ATP6V0CB	atp6v0cb	261.491	247.384	247.231	220.265	243.992	0	0	0	0	0	0	0	0	0	0
ATP6V0D1	atp6v0d1	118.415	115.891	110.098	103.565	115.081	0	0	0	0	0	0	0	0	0	0
ATP6V0E1	ATP6V0E1	1.4532	1.68588	2.07078	1.49117	2.05404	0	0	0	0	0	0	0	0	0	0
ATP6V0E2	ATP6V0E2	162.999	145.326	143.686	135.79	130.148	0	0	0	0	0	0	0	0	0	0
ATP6V1A	atp6v1a	193.307	182.682	182.295	167.696	181.066	0	0	0	0	0	0	0	0	0	0
ATP6V1A (2 OF 2)		17.9279	15.6038	14.5348	13.8849	14.819	0	0	0	0	0	0	0	0	0	0
ATP6V1B2	atp6v1b2	42.6877	50.5891	44.6881	40.0935	37.3878	0	0	0	0	0	0	0	0	0	0
ATP6V1BA	atp6v1ba	203.638	200.302	197.214	197.621	202.102	0	0	0	0	0	0	0	0	0	0
ATP6V1C1A	atp6v1c1a	77.7023	111.827	94.9343	126.619	104.726	1	0	1	0	0	0	0	0	0	0
ATP6V1D	atp6v1d	103.588	103.632	99.2195	98.4522	105.144	0	0	0	0	0	0	0	0	0	0
ATP6V1F	atp6v1f	75.7802	75.7566	78.571	71.7856	75.9093	0	0	0	0	0	0	0	0	0	0
ATP6V1G1	atp6v1g1	88.6204	88.0337	80.0217	79.8536	81.2988	0	0	0	0	0	0	0	0	0	0
ATP6V1H	atp6v1h	91.1927	90.4336	88.9618	88.3906	91.8451	0	0	0	0	0	0	0	0	0	0
ATP7A	atp7a	9.57625	9.51359	10.4348	10.5076	10.8811	0	0	0	0	0	0	0	0	0	0
ATP7B	ATP7B	0.248441	0.172033	0.238261	0.215354	0.174031	0	0	0	0	0	0	0	0	0	0
ATP8		74.5129	104.571	105.95	91.2372	108.422	0	0	0	0	0	0	0	0	0	0
ATP8A1		41.6619	40.525	33.4927	38.1142	31.5102	0	0	0	0	0	0	0	0	0	0
ATP8A2	ATP8A2	26.7398	20.2719	20.5408	19.3312	19.8252	0	0	1	0	0	0	0	0	0	0
ATP8B1	ATP8B1	0.461717	0.294382	0.350916	0.409622	0.255579	0	0	0	0	0	0	0	0	0	0
ATP8B2		1.39292	1.4869	1.51345	1.48728	1.34223	0	0	0	0	0	0	0	0	0	0
ATP8B3	ATP8B3	0.289715	0.351123	0.419939	0.53552	0.672778	0	0	0	1	0	0	0	0	0	0
ATP8B4		3.63655	2.83364	2.4126	3.21775	2.61062	0	0	0	0	0	0	0	0	0	0
ATP9A	ATP9A	58.047	55.2028	53.1087	54.8012	51.2247	0	0	0	0	0	0	0	0	0	0
ATP9B	atp9b	12.4895	11.1849	11.945	11.9109	12.4598	0	0	0	0	0	0	0	0	0	0
ATPAF1	ATPAF1	15.4665	13.8923	13.1567	12.7247	14.0022	0	0	0	0	0	0	0	0	0	0
ATPAF2	atpaf2	21.3683	16.208	14.663	13.2932	16.9859	0	1	1	0	0	0	0	0	0	0
ATPBD4	ATPBD4	3.18151	2.05486	1.6363	1.94375	1.65361	0	0	1	1	0	0	0	0	0	0
ATPIF1 (2 OF 2)	ATPIF1 (2 of 2)	86.0681	90.8346	88.1163	79.9693	85.3274	0	0	0	0	0	0	0	0	0	0
ATR	atr	2.7416	2.32779	2.30538	2.8118	2.07802	0	0	0	0	0	0	0	0	0	0
ATRIP	ATRIP	6.12978	6.12631	6.51928	7.22179	7.17735	0	0	0	0	0	0	0	0	0	0
ATRN	ATRN	31.243	28.4193	26.3647	25.615	22.951	0	0	0	1	0	0	0	0	0	0
ATRNL1	atrnl1	14.419	14.5286	14.4918	16.011	13.8743	0	0	0	0	0	0	0	0	0	0
ATRX	atrx	69.5599	51.4484	46.6329	41.6203	41.8507	0	1	1	1	0	0	0	0	0	0
ATRX (2 OF 2)		4.79416	5.10129	5.28685	5.5438	5.31086	0	0	0	0	0	0	0	0	0	0
ATXN1 (2 OF 2)	atxn1a	6.25391	6.94971	6.03532	6.46515	5.07611	0	0	0	0	0	0	0	0	0	0
ATXN10	atxn10	7.7371	6.23491	5.58487	4.56172	5.23739	0	0	0	1	0	0	0	0	0	0
ATXN1B	atxn1b	18.1899	15.1064	21.9177	19.4438	17.7515	0	0	0	0	0	0	0	0	0	0
ATXN1L	ATXN1L	6.16162	6.52748	6.99495	6.81255	7.14407	0	0	0	0	0	0	0	0	0	0
ATXN2	ATXN2	15.8786	14.2774	15.2072	13.6834	14.1316	0	0	0	0	0	0	0	0	0	0
ATXN2L	atxn2l	16.9197	10.7324	12.6941	10.1555	13.6976	1	0	1	0	0	0	0	0	0	0
ATXN3L	ATXN3L	13.3627	13.1984	12.6682	12.8225	12.8748	0	0	0	0	0	0	0	0	0	0
ATXN7	ATXN7	8.61442	8.74875	7.67957	8.75909	7.66952	0	0	0	0	0	0	0	0	0	0
ATXN7L1	ATXN7L1	3.76364	4.01089	4.29776	4.47603	3.63479	0	0	0	0	0	0	0	0	0	0
ATXN7L3	atxn7l3	11.6806	12.8137	13.147	13.9127	14.6606	0	0	0	0	0	0	0	0	0	0
AUH	auh	19.2971	18.8856	17.1597	16.2915	17.1367	0	0	0	0	0	0	0	0	0	0
AUP1	aup1	1.28125	1.191	1.09656	1.1046	1.17931	0	0	0	0	0	0	0	0	0	0
AURKA	aurka	4.39373	1.62498	1.3282	1.182	1.34822	1	1	1	1	0	0	0	0	0	0
AURKAIP1	aurkaip1	24.9988	19.3673	21.4963	17.9846	24.3675	0	0	0	0	0	0	0	0	0	0
AURKC	aurkb	8.86435	3.38047	3.12563	2.83917	2.53888	1	1	1	1	0	0	0	0	0	0
AUTS2	auts2	21.2023	21.6077	21.4983	25.0031	20.6663	0	0	0	0	0	0	0	0	0	0
AVEN	aven	6.4522	6.84417	6.69595	6.28977	5.62434	0	0	0	0	0	0	0	0	0	0
AVIL	AVIL	0.0523677	0.0476153	0.0508451	0.026786	0.050026	0	0	0	0	0	0	0	0	0	0
AVL9	AVL9	51.5409	47.4274	47.107	46.4196	40.5207	0	0	0	0	0	0	0	0	0	0
AVPI1	AVPI1	2.64557	1.96092	2.8111	2.33284	2.47973	0	0	0	0	0	0	0	0	0	0
AVPL	avpl	14.3225	13.9096	8.61657	17.8853	11.6872	0	0	0	0	0	0	0	0	0	0
AVPR1A (2 OF 2)	AVPR1A (1 of 2)	1.12652	1.47856	2.04902	1.5839	1.75137	0	1	0	0	0	0	0	0	0	0
AVPR1B		1.15417	1.05715	1.1698	0.904206	0.751479	0	0	0	0	0	0	0	0	0	0
AVPR2		1.32603	1.12951	1.23116	1.06794	1.10434	0	0	0	0	0	0	0	0	0	0
AVPR2 (1 OF 2)	avpr2	0.783923	0.891557	0.82991	0.852007	0.764067	0	0	0	0	0	0	0	0	0	0
AXDND1	axdnd1	1.72003	1.69041	1.67455	2.02163	1.4429	0	0	0	0	0	0	0	0	0	0
AXIN1 (1 OF 2)	axin1	7.52599	7.14598	6.38863	6.45653	5.50675	0	0	0	1	0	0	0	0	0	0
AXIN1 (2 OF 2)		23.0032	20.113	19.2536	19.5514	18.6319	0	0	0	0	0	0	0	0	0	0
AXIN2	axin2	33.9402	26.3855	29.7242	28.7435	26.993	0	0	0	0	0	0	0	0	0	0
AXL (2 OF 2)		2.87195	2.49551	3.1806	3.4608	2.43444	0	0	0	0	0	0	0	0	0	0
AZI1 (2 OF 2)	AZI1 (2 of 2)	8.28628	9.57804	8.92947	8.04529	7.05092	0	0	0	0	0	0	0	0	0	0
AZI2	AZI2	5.25102	4.95422	5.6433	5.24191	5.66454	0	0	0	0	0	0	0	0	0	0
AZIN1A		24.1639	24.9482	26.1427	28.0092	31.043	0	0	0	0	0	0	0	0	0	0
AZIN1B	azin1b	125.803	118.112	121.99	120.021	123.916	0	0	0	0	0	0	0	0	0	0
B3GALNT2	b3galnt2	10.0133	7.8329	6.80603	7.61273	6.63614	0	1	0	1	0	0	0	0	0	0
B3GALT1	B3GALT1	3.08436	3.29794	2.93085	3.40116	3.29535	0	0	0	0	0	0	0	0	0	0
B3GALT2	b3galt2	24.1423	25.4967	26.4805	28.5144	27.7432	0	0	0	0	0	0	0	0	0	0
B3GALT2 (2 OF 2)		14.8378	14.3964	13.978	14.4601	13.3029	0	0	0	0	0	0	0	0	0	0
B3GALT4	b3galt4	9.02009	9.47853	9.61969	9.66568	9.45845	0	0	0	0	0	0	0	0	0	0
B3GALT6	b3galt6	17.6231	20.7739	20.9284	19.602	21.4915	0	0	0	0	0	0	0	0	0	0
B3GALTL (1 OF 2)	B3GALTL (2 of 2)	11.5908	10.7485	10.0045	10.7284	8.12537	0	0	0	1	0	0	0	0	0	0
B3GALTL (2 OF 2)		2.92811	3.5446	3.07458	3.88919	3.17916	0	0	0	0	0	0	0	0	0	0
B3GAT1	B3GAT1	36.6701	36.9026	38.4573	35.0835	33.2151	0	0	0	0	0	0	0	0	0	0
B3GAT2	b3gat2	29.7106	35.2691	37.5393	33.4142	40.6814	0	0	0	0	0	0	0	0	0	0
B3GAT3	b3gat3	23.4794	24.8258	26.4112	26.6398	26.9252	0	0	0	0	0	0	0	0	0	0
B3GNT1	B3GNT1	8.61299	9.01164	8.3845	8.66064	7.66021	0	0	0	0	0	0	0	0	0	0
B3GNT2	b3gnt2b	3.07459	3.95869	4.42907	4.00925	3.49685	0	0	0	0	0	0	0	0	0	0
B3GNT3	zgc:171538	1.34415	1.43455	1.73887	1.67732	1.52431	0	0	0	0	0	0	0	0	0	0
B3GNT5 (1 OF 2)		0.0363204	0.0435431	0.0514601	0.0749433	0.0178267	0	0	0	0	0	0	0	0	0	0
B3GNT5A	b3gnt5a	8.50742	8.0849	9.6368	9.16918	11.0302	0	0	0	0	0	0	0	0	0	0
B3GNT7	b3gnt7	1.23299	1.05175	1.27367	1.25376	1.96479	0	0	0	1	0	0	1	0	0	0
B3GNT8		0.257513	0.188998	0.185987	0.12904	0.285008	0	0	0	0	0	0	0	0	0	0
B3GNT9	B3GNT9	0.973405	0.784467	0.698588	0.841745	0.68813	0	0	0	0	0	0	0	0	0	0
B3GNTL1	b3gntl1	3.4247	3.52145	3.66022	3.77996	2.84163	0	0	0	0	0	0	0	0	0	0
B4GALNT1 (1 OF 2)	B4GALNT1 (1 of 2)	46.2079	47.076	46.3861	44.4074	51.4199	0	0	0	0	0	0	0	0	0	0
B4GALNT1A		16.0273	15.8255	15.6961	15.551	17.1863	0	0	0	0	0	0	0	0	0	0
B4GALNT3		0.640808	0.563083	0.592469	0.580013	0.77205	0	0	0	0	0	0	0	0	0	0
B4GALNT4 (2 OF 2)	B4GALNT4 (2 of 2)	18.9411	17.7948	18.4035	17.321	15.0026	0	0	0	0	0	0	0	0	0	0
B4GALT1 (1 OF 2)	B4GALT1 (1 of 2)	15.8038	27.4776	22.2754	35.8791	23.3072	0	0	1	0	0	0	0	0	0	0
B4GALT2	b4galt2	16.3664	16.1105	14.5231	15.1983	13.0176	0	0	0	0	0	0	0	0	0	0
B4GALT3	B4GALT3	11.8143	13.0692	13.4819	12.4372	13.1221	0	0	0	0	0	0	0	0	0	0
B4GALT4	b4galt4	14.7703	13.3515	13.2975	13.7125	16.1425	0	0	0	0	0	0	0	0	0	0
B4GALT5	b4galt5	23.1137	19.3715	17.7409	18.0694	16.2943	0	0	0	1	0	0	0	0	0	0
B4GALT7	b4galt7	16.1193	13.1869	13.9377	12.177	14.2953	0	0	0	0	0	0	0	0	0	0
B6F103_ORYLA	zgc:171759	2.58359	1.37233	1.47138	1.2186	1.00506	0	0	1	1	0	0	0	0	0	0
B9D1	b9d1	5.70767	5.88016	5.46119	5.31599	5.84623	0	0	0	0	0	0	0	0	0	0
B9D2	b9d2	16.1145	14.3765	13.5906	14.1097	15.6802	0	0	0	0	0	0	0	0	0	0
BA1	ba1	81.7412	32.6151	26.6645	14.1518	24.8533	0	0	1	0	0	0	0	0	0	0
BAALC (2 OF 2)		15.4784	19.873	18.8787	20.4224	18.4867	0	0	0	0	0	0	0	0	0	0
BABAM1	BABAM1	7.35464	7.14304	6.59771	6.58864	7.01608	0	0	0	0	0	0	0	0	0	0
BACE1	BACE1	69.5136	64.3255	61.6742	58.0135	61.8868	0	0	0	0	0	0	0	0	0	0
BACE2L	bace2l	2.13051	1.75159	1.81129	1.98312	2.02066	0	0	0	0	0	0	0	0	0	0
BACH1 (1 OF 2)	BACH1 (1 of 2)	5.59714	4.99813	4.90968	5.01137	6.18592	0	0	0	0	0	0	0	0	0	0
BACH2	bach2	11.2988	10.4387	12.433	11.6917	7.84324	0	0	0	0	0	0	0	0	0	0
BAD (2 OF 2)	bad	14.0705	10.2312	9.35355	11.1836	8.83869	0	1	0	1	0	0	0	0	0	0
BAG1		1.80589	2.07451	2.35731	2.01908	2.30782	0	0	0	0	0	0	0	0	0	0
BAG2	bag2	15.3588	10.4748	12.2418	10.674	12.8399	1	0	0	0	0	0	0	0	0	0
BAG3	bag3	7.86337	9.97362	10.4865	12.2787	11.8001	0	0	1	1	0	0	0	0	0	0
BAG4	bag4	12.1574	12.046	14.8937	12.3916	15.5654	0	0	0	0	0	0	0	0	0	0
BAG5	bag5	10.6604	9.61758	8.78294	9.38969	7.01526	0	0	0	0	0	0	0	0	0	0
BAG6	bag6	39.0784	31.9246	33.1829	32.6007	32.7755	0	0	0	0	0	0	0	0	0	0
BAHD1 (1 OF 2)		7.18185	7.62912	7.89719	7.54096	6.21175	0	0	0	0	0	0	0	0	0	0
BAHD1 (2 OF 2)	BAHD1 (1 of 2)	7.17399	8.23541	7.78506	8.6417	6.85177	0	0	0	0	0	0	0	0	0	0
BAI1 (1 OF 3)		10.8816	14.6805	11.436	13.0455	8.91401	0	0	0	0	0	0	0	0	0	0
BAI1 (2 OF 3)	BAI1 (2 of 3)	5.46931	8.95064	7.42631	7.70187	5.42908	0	0	0	0	0	0	0	0	0	0
BAI1 (3 OF 3)	BAI1 (3 of 3)	36.0271	57.2051	52.9439	74.1827	41.4766	0	0	1	0	0	0	0	0	0	0
BAI2 (1 OF 3)		11.9394	13.0814	12.5722	12.6247	12.1919	0	0	0	0	0	0	0	0	0	0
BAI2 (3 OF 3)		8.77883	9.53943	9.26118	8.46692	7.89265	0	0	0	0	0	0	0	0	0	0
BAI3	BAI3	30.1593	30.8853	29.8602	30.5153	24.9175	0	0	0	0	0	0	0	0	0	0
BAIAP2 (1 OF 2)	baiap2a	22.7828	22.9822	22.1798	23.57	24.434	0	0	0	0	0	0	0	0	0	0
BAIAP2 (2 OF 2)	BAIAP2 (2 of 2)	23.3149	33.0707	48.2486	42.9262	28.8707	0	1	1	0	0	0	0	0	0	0
BAIAP2L1A		1.04446	1.34867	1.06554	1.46113	1.76414	0	0	0	0	0	0	0	0	0	0
BAIAP2L1B	baiap2l1b	6.68934	8.84503	8.33752	11.0691	10.1304	0	0	1	0	0	0	0	0	0	0
BAIAP2L2 (1 OF 2)	BAIAP2L2 (1 of 2)	11.7131	11.7228	11.8156	12.1681	11.3213	0	0	0	0	0	0	0	0	0	0
BAIAP2L2 (2 OF 2)		0.601863	0.702751	1.00055	1.30406	0.694533	0	0	0	0	0	0	0	0	0	0
BAIAP3	BAIAP3	7.30182	9.16681	8.36167	8.07307	6.99602	0	0	0	0	0	0	0	0	0	0
BAMBIA	bambia	8.39951	6.77683	8.17812	7.30599	8.59745	0	0	0	0	0	0	0	0	0	0
BANF1		8.64398	7.02243	6.66777	6.50238	7.60768	0	0	0	0	0	0	0	0	0	0
BANK1		0.290056	0.236637	0.316779	0.40373	0.40844	0	0	0	0	0	0	0	0	0	0
BANP	banp	9.43602	9.01019	9.08812	10.9215	11.203	0	0	0	0	0	0	0	0	0	0
BAP1	bap1	15.0212	16.1188	16.8193	18.6474	18.4159	0	0	0	0	0	0	0	0	0	0
BARD1	BARD1	1.38413	0.649616	0.591616	0.759425	0.60515	1	1	0	1	0	0	0	0	0	0
BARHL1	barhl1.1	23.8018	21.3322	24.6368	22.977	23.61	0	0	0	0	0	0	0	0	0	0
BARHL2	barhl2	12.1068	8.36664	8.40677	7.68303	8.18283	0	0	1	1	0	0	0	0	0	0
BARX2	BARX2	0.994297	0.84981	0.978447	0.854455	0.916173	0	0	0	0	0	0	0	0	0	0
BASP1	BASP1	382.401	287.571	261.781	246.205	259.308	0	0	1	1	0	0	0	0	0	0
BATF	BATF	4.47823	6.68837	4.94669	10.4897	10.6579	0	0	1	1	0	0	0	0	0	0
BATF3	BATF3	1.6986	2.58438	3.5473	2.60095	1.86898	0	1	0	0	0	0	0	0	0	0
BAXA	baxa	9.3891	9.01648	9.94388	8.25074	9.79119	0	0	0	0	0	0	0	0	0	0
BAZ1A	baz1a	3.00553	1.30422	1.68452	1.31281	2.01293	1	0	1	0	0	0	0	0	0	0
BAZ1B	baz1b	19.8088	11.1416	11.9819	10.8154	12.7676	1	1	1	1	0	0	0	0	0	0
BAZ2A	baz2a	24.1066	19.4651	19.6288	19.1693	19.4583	0	0	0	0	0	0	0	0	0	0
BAZ2B		0.820212	0.935937	0.820024	0.901434	0.682666	0	0	0	0	0	0	0	0	0	0
BAZ2B (1 OF 4)		7.22113	6.7711	8.01598	7.5779	7.4193	0	0	0	0	0	0	0	0	0	0
BAZ2B (2 OF 4)	CABZ01028287.1	16.9192	16.5374	16.2168	17.7161	15.0258	0	0	0	0	0	0	0	0	0	0
BBC3	bbc3	3.69706	5.47883	6.36607	8.83629	6.42572	0	0	1	1	0	0	0	0	0	0
BBIP1	bbip10	79.1045	74.4197	67.3196	66.0096	67.2093	0	0	0	0	0	0	0	0	0	0
BBOX1	bbox1	10.2383	6.79166	7.15197	6.5169	7.60299	1	1	1	0	0	0	0	0	0	0
BBS1	bbs1	7.7689	6.75398	6.74503	7.17468	7.55369	0	0	0	0	0	0	0	0	0	0
BBS12	bbs12	2.16752	1.35706	1.50949	1.60781	2.18896	0	0	0	0	0	0	0	0	0	0
BBS2	bbs2	26.2613	22.2963	24.9829	22.2333	27.5588	0	0	0	0	0	0	0	0	0	0
BBS4	bbs4	11.8492	11.8815	10.6124	12.3613	11.8263	0	0	0	0	0	0	0	0	0	0
BBS5	bbs5	15.188	15.3618	13.2921	12.7872	14.5393	0	0	0	0	0	0	0	0	0	0
BBS7	bbs7	9.11884	7.72315	6.67901	6.551	6.43807	0	0	1	1	0	0	0	0	0	0
BBS9	bbs9	5.97795	5.76928	5.84021	6.08248	6.19185	0	0	0	0	0	0	0	0	0	0
BBX	BBX	14.6178	18.9556	18.3439	17.441	19.5669	0	0	0	0	0	0	0	0	0	0
BC2	bc2	31.0317	33.3345	33.9881	32.0214	33.4401	0	0	0	0	0	0	0	0	0	0
BCAM	bcam	53.299	53.8907	51.1254	54.6642	44.0579	0	0	0	0	0	0	0	0	0	0
BCAN	bcan	118.678	69.2315	67.5826	78.3027	61.9887	1	1	1	1	0	0	0	0	0	0
BCAN (2 OF 2)		15.2389	14.3611	11.998	9.37686	10.8094	0	0	1	1	0	0	0	0	0	0
BCAP29		0.525874	0.592208	0.961408	0.625668	0.795354	0	0	0	0	0	0	0	0	0	0
BCAP29 (1 OF 2)	bcap29	7.51048	7.39506	7.98074	7.61504	8.16484	0	0	0	0	0	0	0	0	0	0
BCAP31	bcap31	42.3828	41.2369	43.8128	42.5826	46.772	0	0	0	0	0	0	0	0	0	0
BCAR1	bcar1	18.8779	17.5997	18.2898	18.3726	17.6938	0	0	0	0	0	0	0	0	0	0
BCAR3	bcar3	13.9399	11.8577	11.4486	11.9113	13.104	0	0	0	0	0	0	0	0	0	0
BCAS2	bcas2	0.0975496	0.0977211	0.0714456	0.0905779	0.0737514	0	0	0	0	0	0	0	0	0	0
BCAS3	bcas3	11.867	13.6316	14.672	14.3767	12.2923	0	0	0	0	0	0	0	0	0	0
BCAT1		0.750412	1.06281	1.20641	0.99947	1.40386	0	0	0	1	0	0	0	0	0	0
BCAT2	bcat2	0.167098	0.199567	0.285373	0.20868	0.314319	0	0	0	0	0	0	0	0	0	0
BCCIP	bccip	64.5244	47.4319	53.2419	48.6324	57.2661	1	0	0	0	0	0	0	0	0	0
BCDIN3D	bcdin3d	24.4928	22.7129	22.9881	22.54	25.3701	0	0	0	0	0	0	0	0	0	0
BCDO2L	bcdo2l	0.644199	0.50371	0.492242	0.574049	0.466181	0	0	0	0	0	0	0	0	0	0
BCERE0011_22960		2.9255	2.21979	2.3664	2.41363	2.11325	0	0	0	0	0	0	0	0	0	0
BCHE (1 OF 4)		0.305869	0.270773	0.223954	0.26269	0.200336	0	0	0	0	0	0	0	0	0	0
BCKDHA	bckdha	23.6439	20.5047	20.0439	20.4215	21.4446	0	0	0	0	0	0	0	0	0	0
BCKDHB (1 OF 2)	bckdhb	18.2173	17.5759	17.6447	17.4374	16.7223	0	0	0	0	0	0	0	0	0	0
BCKDHBL	bckdhbl	0.068661	0.137772	0.774963	0.218189	0.235103	0	1	0	0	0	0	0	0	0	0
BCKDK	bckdk	19.5183	18.2524	18.6187	16.0036	20.4618	0	0	0	0	0	0	0	0	0	0
BCL10	BCL10	1.66292	1.48457	1.63645	2.12914	1.54783	0	0	0	0	0	0	0	0	0	0
BCL11AA	bcl11aa	37.7452	36.5014	32.3458	31.137	28.1479	0	0	0	0	0	0	0	0	0	0
BCL11AB		9.77485	5.94008	4.5455	5.00169	3.93137	1	1	1	1	0	0	0	0	0	0
BCL11B (2 OF 2)		18.914	14.9609	14.0115	13.0781	9.3203	0	0	1	1	0	0	0	0	0	0
BCL11BA	bcl11ba	30.6387	26.9914	26.6015	26.2273	21.8204	0	0	0	1	0	0	0	0	0	0
BCL2 (1 OF 2)	BCL2 (2 of 2)	8.85674	11.089	12.2466	13	8.76657	0	0	0	0	0	0	0	0	0	0
BCL2L1	bcl2l1	17.6071	17.3839	19.9016	19.346	17.9286	0	0	0	0	0	0	0	0	0	0
BCL2L1 (3 OF 3)		11.9116	15.6312	18.8804	17.5732	17.1954	0	1	1	1	0	0	0	0	0	0
BCL2L10	bcl2l10	18.3811	12.8994	12.3403	12.7449	11.5401	1	1	1	1	0	0	0	0	0	0
BCL2L12	CU459155.3	0.928624	1.04332	1.12437	0.996835	1.0041	0	0	0	0	0	0	0	0	0	0
BCL2L13	bcl2l13	13.4163	12.9268	15.1522	13.5173	17.4869	0	0	0	0	0	0	0	0	0	0
BCL6A	bcl6a	14.295	13.8199	15.0913	13.2597	13.0816	0	0	0	0	0	0	0	0	0	0
BCL6AB		9.03646	9.95824	11.1996	12.1088	11.9639	0	0	0	0	0	0	0	0	0	0
BCL6B	BCL6B	10.2808	6.48173	4.4059	4.70514	2.67846	1	1	1	1	0	0	1	0	0	0
BCL7A	bcl7a	26.2719	15.2429	14.3613	12.204	15.3147	1	1	1	1	0	0	0	0	0	0
BCL7BA	bcl7bb	8.48588	8.56205	9.65023	9.50933	10.1869	0	0	0	0	0	0	0	0	0	0
BCL9	BCL9	20.7954	15.1464	14.9303	15.2841	13.8114	1	1	1	1	0	0	0	0	0	0
BCL9L	bcl9l	10.8677	10.7366	11.2597	11.2136	11.9202	0	0	0	0	0	0	0	0	0	0
BCMO1	bcmo1	5.04234	4.90452	5.20122	5.0385	4.96952	0	0	0	0	0	0	0	0	0	0
BCO2 (1 OF 3)	bco2a	9.4429	10.4853	11.7006	10.3304	11.1016	0	0	0	0	0	0	0	0	0	0
BCO2 (2 OF 3)		0.407393	0.350744	0.352145	0.38161	0.353338	0	0	0	0	0	0	0	0	0	0
BCOR	bcor	12.7328	11.4956	12.5597	13.7057	10.8902	0	0	0	0	0	0	0	0	0	0
BCORL1	BCORL1	4.40838	4.0369	3.92199	3.6177	4.38087	0	0	0	0	0	0	0	0	0	0
BCR	bcr	15.8438	14.7914	13.5461	15.0485	11.6448	0	0	0	0	0	0	0	0	0	0
BCR (2 OF 2)		6.83981	8.20157	9.28076	9.72418	9.19865	0	0	1	0	0	0	0	0	0	0
BCS1L	bcs1l	16.7287	12.589	13.9257	12.4449	13.6966	0	0	0	0	0	0	0	0	0	0
BDBG_06571		0.318413	0.212119	0.0308405	0.142097	0.191669	0	0	0	0	0	0	0	0	0	0
BDH1	bdh1	8.14189	15.5064	11.6587	12.3026	14.1787	1	0	0	1	0	0	0	0	0	0
BDH2	bdh2	5.38779	4.38932	5.14013	6.47833	6.49137	0	0	0	0	0	0	0	0	0	0
BDKRB2 (1 OF 2)		3.26462	3.41308	3.53359	3.42038	3.36459	0	0	0	0	0	0	0	0	0	0
BDKRB2 (1 OF 4)	BDKRB2	0.242969	0.349463	0.587792	0.428358	0.586166	0	0	0	1	0	0	0	0	0	0
BDNF	bdnf	1.31545	1.6933	2.4155	2.35276	1.74342	0	0	1	0	0	0	0	0	0	0
BDP1	BDP1 (1 of 2)	3.95059	3.23246	3.09723	3.20225	2.92206	0	0	0	0	0	0	0	0	0	0
BEAN1	BEAN1	8.67153	8.14598	8.63764	8.21585	7.02571	0	0	0	0	0	0	0	0	0	0
BECN1	becn1	24.3102	31.5512	33.5227	34.6898	35.2532	0	1	1	1	0	0	0	0	0	0
BEGAIN (1 OF 2)	BEGAIN (1 of 2)	27.9986	30.1894	26.3115	35.8279	35.6239	0	0	0	0	0	0	0	0	0	0
BEGAIN (2 OF 2)		21.6225	22.4744	20.7971	20.103	19.2144	0	0	0	0	0	0	0	0	0	0
BEND3	bend3	5.28481	5.14797	5.55113	5.22982	5.25877	0	0	0	0	0	0	0	0	0	0
BEND4	BEND4	2.6544	2.43789	2.18549	2.02054	1.85498	0	0	0	0	0	0	0	0	0	0
BEND5	BEND5	0.183629	0.428996	0.373505	0.184897	0.204554	0	0	0	0	0	0	0	0	0	0
BEND7	BEND7	4.19485	4.34644	3.91318	4.34167	4.10011	0	0	0	0	0	0	0	0	0	0
BEST1	BEST1	1.44563	0.956589	0.985464	2.04469	0.881985	0	0	0	0	0	0	0	0	0	0
BEST3		0.638351	1.81469	2.56687	2.47329	3.11164	0	1	1	0	0	0	0	0	0	0
BET1L	BET1L	10.5525	11.1748	11.0846	11.3733	12.4434	0	0	0	0	0	0	0	0	0	0
BFAR		10.2597	9.3638	9.9596	9.98589	11.0831	0	0	0	0	0	0	0	0	0	0
BFSP1	BFSP1	0.750799	1.66443	1.12072	1.69579	1.69911	0	0	0	0	0	0	0	0	0	0
BFSP2	BFSP2	0.327614	0.513907	0.525032	0.544856	0.406805	0	0	0	0	0	0	0	0	0	0
BGN (1 OF 2)	BGN (1 of 2)	3.9363	3.89719	2.57664	2.07615	2.2146	0	0	0	0	0	0	0	0	0	0
BHIK	bhik	3.56042	4.12839	3.80211	4.54868	4.56413	0	0	0	0	0	0	0	0	0	0
BHLHA15	bhlha15	1.39746	1.42909	1.54688	2.56898	1.40911	0	0	0	0	0	0	0	0	0	0
BHLHE22	bhlhe22	36.8604	28.0584	18.391	29.4248	35.4332	0	1	0	0	0	0	0	0	0	0
BHLHE23	bhlhe23	28.6465	24.7465	17.0758	28.7393	31.3808	0	1	0	0	0	0	0	0	0	0
BHLHE40	bhlhe40	66.0979	112.979	136.89	145.635	117.9	1	0	1	0	0	0	0	0	0	0
BHLHE41	bhlhe41	15.85	56.3842	41.239	46.0464	23.102	1	0	1	0	0	0	1	0	0	1
BHMT	bhmt	27.0127	39.0601	34.0744	37.0781	35.0267	0	0	0	0	0	0	0	0	0	0
BICC1 (2 OF 2)	bicc1b	3.87707	3.87263	3.64019	4.45856	3.08629	0	0	0	0	0	0	0	0	0	0
BICC2	bicc2	12.017	12.3464	12.2042	14.5414	11.5437	0	0	0	0	0	0	0	0	0	0
BICD1 (2 OF 2)		6.97677	7.86119	8.61371	7.53135	7.72617	0	0	0	0	0	0	0	0	0	0
BICD1A	BICD1 (1 of 2)	17.8219	17.099	16.6255	17.295	15.4097	0	0	0	0	0	0	0	0	0	0
BICD2 (1 OF 2)	BICD2 (2 of 2)	26.367	27.2096	22.4859	23.957	21.1162	0	0	0	0	0	0	0	0	0	0
BICD2 (2 OF 2)		0.220176	0.217001	0.195139	0.182107	0.209745	0	0	0	0	0	0	0	0	0	0
BIN2A	bin2a	0.05994	0.0700116	0.0338835	0.0443312	0.0639306	0	0	0	0	0	0	0	0	0	0
BIN2B	bin2b	1.13844	1.35578	1.91397	1.63512	2.2549	0	1	1	1	0	0	0	0	0	0
BIN3	BIN3 (2 of 2)	30.2604	24.9611	24.4076	22.1803	23.6002	0	0	0	0	0	0	0	0	0	0
BIRC2		0.325378	0.29625	0.448064	0.308887	0.503288	0	0	0	0	0	0	0	0	0	0
BIRC6	birc6	8.91656	7.14974	6.08104	5.85154	4.6341	0	0	0	1	0	0	0	0	0	0
BIRC7	birc7	0.0981846	0.133504	0.105851	0.0992892	0.116699	0	0	0	0	0	0	0	0	0	0
BIVM	bivm	19.1032	15.6186	14.6931	16.7294	14.4458	0	0	0	0	0	0	0	0	0	0
BLCAP	blcap	24.4706	27.3812	29.7625	29.02	34.491	0	0	0	1	0	0	0	0	0	0
BLM	blm	9.12095	8.14743	8.42474	8.20441	7.6712	0	0	0	0	0	0	0	0	0	0
BLMH	blmh	16.7095	13.1481	12.7401	12.8861	12.4224	0	0	0	0	0	0	0	0	0	0
BLNK	blnk	2.67297	3.65569	6.15922	4.19789	8.34457	0	0	0	0	0	0	0	0	0	0
BLOC1S1	bloc1s1	11.4545	13.0701	12.6928	13.2457	12.9277	0	0	0	0	0	0	0	0	0	0
BLOC1S2	zgc:111974	19.3422	16.4677	15.9558	14.9607	18.3214	0	0	0	0	0	0	0	0	0	0
BLOC1S3	zgc:114034	14.8511	19.7009	23.759	25.9288	29.672	0	1	1	1	0	0	1	0	0	0
BLTK	bltk	0.265338	0.283439	0.280786	0.325946	0.345747	0	0	0	0	0	0	0	0	0	0
BLVRA	BLVRA	3.46926	3.642	3.58075	3.50741	3.55118	0	0	0	0	0	0	0	0	0	0
BLVRB	blvrb	3.02403	4.12524	3.40088	3.15697	3.09879	0	0	0	0	0	0	0	0	0	0
BLZF1	blzf1	7.77253	6.01243	6.07377	5.87443	7.15656	0	0	0	0	0	0	0	0	0	0
BM1_02870		2.67155	2.17299	3.01737	2.88841	3.12505	0	0	0	0	0	0	0	0	0	0
BM1_04430		0.731757	0.802431	0.848181	0.775833	0.69597	0	0	0	0	0	0	0	0	0	0
BM1_07880		0.467038	0.301287	0.342082	0.405224	0.124372	0	0	0	0	0	0	0	0	0	0
BM1_08385		1.38267	0.764198	1.55098	1.51021	1.17052	0	0	0	0	0	0	0	0	0	0
BM1_11210		5.62096	6.40603	7.20616	6.21872	5.87098	0	0	0	0	0	0	0	0	0	0
BM1_11465		8.62277	9.02936	14.1787	15.665	9.30204	0	0	1	0	0	0	0	0	0	0
BM1_13205		1.13411	1.29616	1.43149	1.4533	1.08649	0	0	0	0	0	0	0	0	0	0
BM1_13290		0.110155	0.183997	0.108618	0.275378	0.105316	0	0	0	0	0	0	0	0	0	0
BM1_14085		11.0632	10.8428	10.9836	11.2909	10.2755	0	0	0	0	0	0	0	0	0	0
BM1_17990		5.65327	4.43389	4.57812	4.13949	3.54914	0	0	0	0	0	0	0	0	0	0
BM1_33690		0.177713	0.167468	0.147077	0.0697549	0.11642	0	0	0	0	0	0	0	0	0	0
BM1_46665		3.87993	4.96126	4.62736	4.24345	4.62341	0	0	0	0	0	0	0	0	0	0
BM1_53250		9.00904	13.3503	13.4006	14.856	12.62	1	0	1	0	0	0	0	0	0	0
BMF2	bmf2	36.864	36.2985	24.5265	28.7039	39.1249	0	0	0	0	0	0	0	0	0	0
BMI1B	bmi1	10.5841	10.9648	11.0958	12.6968	12.8213	0	0	0	0	0	0	0	0	0	0
BMP1 (2 OF 2)	bmp1a	37.6065	43.0823	47.073	46.8432	42.519	0	0	0	0	0	0	0	0	0	0
BMP10 (2 OF 2)		0.467152	0.753304	0.864379	0.590822	0.456802	0	0	0	0	0	0	0	0	0	0
BMP1A		9.77743	9.73749	11.5058	13.059	13.1851	0	0	0	0	0	0	0	0	0	0
BMP2B	bmp2b	1.16428	0.815328	0.91072	0.893537	1.02057	0	0	0	0	0	0	0	0	0	0
BMP2K	bmp2k	10.8327	10.1863	10.1974	10.8005	10.174	0	0	0	0	0	0	0	0	0	0
BMP3	bmp3	1.74503	0.958719	0.834299	0.89421	0.709126	0	1	0	1	0	0	0	0	0	0
BMP4	bmp4	3.39419	1.91564	2.46564	2.56878	2.69105	1	0	0	0	0	0	0	0	0	0
BMP5	bmp5	0.854067	0.730868	1.09978	1.20085	0.8765	0	0	0	0	0	0	0	0	0	0
BMP6	bmp6	0.0449367	0.0456788	0.0740582	0.0274501	0.0847659	0	0	0	0	0	0	0	0	0	0
BMP7A		0.583947	0.48135	0.47854	0.47485	0.392534	0	0	0	0	0	0	0	0	0	0
BMP7B	bmp7b	2.8445	3.18091	2.87757	3.2602	2.8037	0	0	0	0	0	0	0	0	0	0
BMP8A	bmp8a	0.490872	0.603144	0.540605	0.590337	0.523028	0	0	0	0	0	0	0	0	0	0
BMPER	bmper	1.14403	0.99664	1.04253	1.00822	1.03087	0	0	0	0	0	0	0	0	0	0
BMPR1AA	bmpr1aa	8.0871	7.353	7.81724	7.37437	7.87608	0	0	0	0	0	0	0	0	0	0
BMPR1BA	bmpr1ba	5.87593	6.35379	6.66735	9.56339	9.29811	0	0	1	1	0	0	0	0	0	0
BMPR1BB		89.158	100.855	93.5746	90.1736	97.1587	0	0	0	0	0	0	0	0	0	0
BMPR2	bmpr2b	29.279	27.2436	25.1917	25.9278	25.7929	0	0	0	0	0	0	0	0	0	0
BMQ_PBM50077		5.12002	5.59503	5.66521	6.53465	4.83533	0	0	0	0	0	0	0	0	0	0
BMS1L	bms1l	9.19639	5.85063	5.80198	5.59295	5.62954	1	0	1	1	0	0	0	0	0	0
BNC1	BNC1	1.82721	1.4758	1.14351	1.07896	0.943453	0	0	1	1	0	0	0	0	0	0
BNC2	bnc2	6.61241	5.70375	4.7992	4.57609	2.74136	0	0	0	1	0	0	1	0	0	0
BNIP1 (1 OF 2)	BNIP1 (2 of 2)	9.61344	9.29466	8.9768	8.15025	9.97156	0	0	0	0	0	0	0	0	0	0
BNIP2	bnip2	4.321	3.92642	4.37786	4.06607	4.36859	0	0	0	0	0	0	0	0	0	0
BNIP3	bnip3	34.8502	46.9494	50.0435	54.5722	54.279	0	0	1	1	0	0	0	0	0	0
BNIP3L (1 OF 2)	bnip3lb	38.8042	63.8549	74.9006	66.595	82.0718	0	1	1	0	0	0	0	0	0	0
BNIP3L (2 OF 2)	bnip3la	53.234	79.1465	91.4418	76.3302	85.9404	1	1	1	1	0	0	0	0	0	0
BNIPL	bnipl	0.296221	0.326561	0.547117	0.413941	0.524319	0	0	0	0	0	0	0	0	0	0
BOC	boc	14.288	11.1102	9.94605	11.5333	10.613	0	1	0	0	0	0	0	0	0	0
BOD1	bod1	12.229	9.60369	9.01408	8.62111	9.80121	0	0	1	0	0	0	0	0	0	0
BOD1L	BOD1L	9.52334	7.46659	7.47576	7.29224	6.79789	0	0	0	1	0	0	0	0	0	0
BOKA	boka	14.6427	17.0733	15.7047	17.2912	14.4888	0	0	0	0	0	0	0	0	0	0
BOLA1	BOLA1	17.4258	18.0012	17.227	19.1475	18.5473	0	0	0	0	0	0	0	0	0	0
BOLA2	BOLA2	28.2022	24.1648	25.4844	23.4886	24.4351	0	0	0	0	0	0	0	0	0	0
BOLA3	BOLA3	21.0604	20.8536	19.767	20.1213	19.3218	0	0	0	0	0	0	0	0	0	0
BOLL		0.162534	0.125293	0.125988	0.154024	0.119233	0	0	0	0	0	0	0	0	0	0
BOP1	bop1	7.84066	5.2254	5.66908	5.41335	6.2111	1	0	1	0	0	0	0	0	0	0
BORA	BORA	1.40025	0.238075	0.104809	0.151737	0.0876567	1	1	1	1	0	0	0	0	0	0
BPGM	bpgm	18.4908	15.4766	13.9606	12.6171	12.0704	0	0	1	1	0	0	0	0	0	0
BPHL	BPHL	4.47514	5.96617	6.32561	6.4867	6.00746	0	0	1	0	0	0	0	0	0	0
BPHYT_2633		4.33551	4.43486	4.59332	5.04459	5.48536	0	0	0	0	0	0	0	0	0	0
BPIFB4	si:dkey-11f4.4	1.72929	1.91638	3.32602	2.08699	2.8143	0	0	0	0	0	0	0	0	0	0
BPNT1	bpnt1	7.61051	6.46128	6.79058	6.19755	6.48571	0	0	0	0	0	0	0	0	0	0
BPRO_1889		2.71461	2.31819	3.45443	2.42901	2.81126	0	0	0	0	0	0	0	0	0	0
BPSL1457		0.154314	0.0702105	0.0816015	0.109409	0.149869	0	0	0	0	0	0	0	0	0	0
BPTF		10.9307	10.0804	8.80147	8.21507	5.81667	0	0	0	1	0	0	0	0	0	0
BPTF (1 OF 2)	BPTF	11.8073	10.4778	10.5166	10.2695	9.00132	0	0	0	0	0	0	0	0	0	0
BRAF	braf	25.4631	25.682	24.5584	25.1721	26.7904	0	0	0	0	0	0	0	0	0	0
BRAFLDRAFT_102983		0.798207	0.923035	1.019	1.02942	0.983037	0	0	0	0	0	0	0	0	0	0
BRAFLDRAFT_109674		2.70601	1.6771	2.05367	1.98727	1.43131	0	0	0	0	0	0	0	0	0	0
BRAFLDRAFT_111600		0.830835	0.736622	0.462704	0.736306	0.43182	0	0	0	0	0	0	0	0	0	0
BRAFLDRAFT_117107		2.19158	1.98606	1.33876	1.42531	2.03711	0	0	0	0	0	0	0	0	0	0
BRAFLDRAFT_128262		3.53214	5.20092	5.22057	6.52954	5.72555	0	0	0	0	0	0	0	0	0	0
BRAFLDRAFT_133155		0.325416	0.716309	0.716662	0.546054	0.584291	0	0	0	0	0	0	0	0	0	0
BRAFLDRAFT_142103		3.63418	4.59579	5.07967	5.08439	4.68292	0	0	0	0	0	0	0	0	0	0
BRAFLDRAFT_172237		0.907274	1.4434	1.52028	1.35165	1.11769	0	0	0	0	0	0	0	0	0	0
BRAFLDRAFT_204244		432.614	496.845	425.889	477.36	378.103	0	0	0	0	0	0	0	0	0	0
BRAFLDRAFT_63324		1.20353	1.79538	1.39946	1.83437	1.6798	0	0	0	0	0	0	0	0	0	0
BRAFLDRAFT_67258		13.8428	15.304	13.8883	16.9598	15.4879	0	0	0	0	0	0	0	0	0	0
BRAFLDRAFT_72537		1.45573	1.97531	1.56488	1.61013	1.49802	0	0	0	0	0	0	0	0	0	0
BRAFLDRAFT_72851		3.377	0.72595	1.06973	1.01491	2.80348	0	0	0	0	0	0	0	0	0	0
BRAFLDRAFT_74839		2.51206	4.63186	4.04003	3.66462	2.93546	0	0	0	0	0	0	0	0	0	0
BRAFLDRAFT_79057		6.07754	5.05227	4.90045	6.15445	5.75227	0	0	0	0	0	0	0	0	0	0
BRAFLDRAFT_79140		0.667488	0.39568	0.483964	0.425424	0.296021	0	0	0	0	0	0	0	0	0	0
BRAFLDRAFT_79303		3.91645	6.15023	6.42268	6.11021	5.52367	0	0	0	0	0	0	0	0	0	0
BRAFLDRAFT_82740		3.37789	2.69194	2.01159	2.0774	1.61958	0	0	0	0	0	0	0	0	0	0
BRAFLDRAFT_84208		1.65911	1.90015	1.53917	2.10999	1.57505	0	0	0	0	0	0	0	0	0	0
BRAFLDRAFT_85312		0.717032	0.552631	0.402606	0.327623	0.226476	0	0	0	0	0	0	0	0	0	0
BRAFLDRAFT_85458		3.78785	4.3304	4.33216	4.33531	3.87306	0	0	0	0	0	0	0	0	0	0
BRAFLDRAFT_89736		2.92448	3.74813	3.2564	2.81311	3.20832	0	0	0	0	0	0	0	0	0	0
BRAFLDRAFT_99543		1.07962	1.25661	1.23574	1.11493	1.25932	0	0	0	0	0	0	0	0	0	0
BRAP	brap	10.4594	11.0678	11.0854	10.9754	13.4973	0	0	0	0	0	0	0	0	0	0
BRAT1	BRAT1	35.3998	25.4984	20.5271	23.7054	24.4324	0	0	0	1	0	0	0	0	0	0
BRCA1		1.69489	0.935763	0.942373	0.9593	0.960918	1	1	1	0	0	0	0	0	0	0
BRCA2	brca2	1.27259	0.879242	0.871841	1.05546	0.96136	0	0	0	0	0	0	0	0	0	0
BRCC3	BRCC3	10.5699	10.1061	9.93736	10.4134	11.3812	0	0	0	0	0	0	0	0	0	0
BRD1		1.72948	1.63075	1.62597	1.68963	1.52428	0	0	0	0	0	0	0	0	0	0
BRD1 (1 OF 2)	BRD1 (1 of 2)	3.47515	2.94825	3.26534	3.26781	2.78105	0	0	0	0	0	0	0	0	0	0
BRD2 (1 OF 2)	brd2b	20.269	18.5358	19.6498	20.1352	19.803	0	0	0	0	0	0	0	0	0	0
BRD2A	brd2a	43.2181	38.9096	43.505	43.3304	51.692	0	0	0	0	0	0	0	0	0	0
BRD3		2.73982	3.57842	2.81714	3.24992	3.47974	0	0	0	0	0	0	0	0	0	0
BRD3A	brd3a	38.266	27.9301	27.3882	29.1991	29.8024	1	1	0	0	0	0	0	0	0	0
BRD4	brd4	22.0214	17.5593	19.0706	18.4009	18.6004	0	0	0	0	0	0	0	0	0	0
BRD7	brd7	23.8141	16.9868	17.2445	16.2308	19.0202	1	0	1	0	0	0	0	0	0	0
BRD8	brd8	22.5768	18.0372	18.6254	20.1115	19.2007	0	0	0	0	0	0	0	0	0	0
BRD8 (1 OF 2)	BRD8 (1 of 2)	28.9966	24.338	23.4186	24.4127	25.3008	0	0	0	0	0	0	0	0	0	0
BRD9	brd9	56.5306	62.2861	65.9977	62.8996	66.0836	0	0	0	0	0	0	0	0	0	0
BRDT	BRDT	0.699968	0.414552	0.282926	0.409765	0.62529	0	0	0	0	0	0	0	0	0	0
BRE	bre	18.9907	19.6296	20.938	21.5413	20.7712	0	0	0	0	0	0	0	0	0	0
BRF1 (2 OF 2)	brf1a	3.07612	2.89028	3.00906	3.20656	3.07816	0	0	0	0	0	0	0	0	0	0
BRF1B	brf1b	12.0852	11.3051	11.2321	12.3706	11.5539	0	0	0	0	0	0	0	0	0	0
BRF2	brf2	4.85943	4.52817	4.76808	4.54775	5.40863	0	0	0	0	0	0	0	0	0	0
BRI3	BRI3	7.97423	8.13044	9.4408	9.96698	10.9811	0	0	0	1	0	0	0	0	0	0
BRI3BP	bri3bp	0.155345	0.13916	0.17063	0.163208	0.146435	0	0	0	0	0	0	0	0	0	0
BRIP1	brip1	2.565	0.887058	0.786664	0.829632	0.847813	1	1	1	1	0	0	0	0	0	0
BRIX1	bxdc2	10.7412	9.57994	11.0436	11.3063	13.2483	0	0	0	0	0	0	0	0	0	0
BRK1	BRK1	0.892515	1.12929	1.10934	1.04275	1.02688	0	0	0	0	0	0	0	0	0	0
BRMS1	brms1	12.6738	13.1311	14.86	13.7484	14.5172	0	0	0	0	0	0	0	0	0	0
BRMS1L (1 OF 2)		11.3822	9.78171	8.82967	10.4846	9.54123	0	0	0	0	0	0	0	0	0	0
BRMS1LB	brms1la	46.0282	34.1374	32.6063	28.8542	32.7278	0	1	1	1	0	0	0	0	0	0
BROX	brox	20.6268	24.1917	23.1306	24.263	22.573	0	0	0	0	0	0	0	0	0	0
BRP44	brp44	0.30917	0.313894	0.280379	0.34419	0.384486	0	0	0	0	0	0	0	0	0	0
BRP44L	BRP44L	66.6823	64.0847	60.9867	52.7476	62.289	0	0	0	0	0	0	0	0	0	0
BRPF1	BRPF1	15.284	13.8091	14.9163	15.4328	15.0312	0	0	0	0	0	0	0	0	0	0
BRPF3 (1 OF 3)		3.67254	3.32374	2.87074	3.03699	3.3055	0	0	0	0	0	0	0	0	0	0
BRPF3 (3 OF 3)	BRPF3 (1 of 3)	20.743	21.1295	23.5318	19.9347	21.3127	0	0	0	0	0	0	0	0	0	0
BRSK1 (1 OF 2)	BRSK1 (1 of 2)	29.1295	29.658	32.3343	29.817	29.6671	0	0	0	0	0	0	0	0	0	0
BRSK1 (2 OF 2)		12.3514	11.6124	12.0204	10.1527	8.4221	0	0	0	1	0	0	0	0	0	0
BRSK2 (1 OF 2)		16.6513	17.8465	16.9389	17.0591	14.3168	0	0	0	0	0	0	0	0	0	0
BRWD1	BRWD1	7.69748	7.13147	6.79184	6.36675	6.17551	0	0	0	0	0	0	0	0	0	0
BRWD3		8.39508	8.31964	8.28146	8.29024	7.78224	0	0	0	0	0	0	0	0	0	0
BSCL2	bscl2	11.7158	13.6681	13.269	12.4491	12.8087	0	0	0	0	0	0	0	0	0	0
BSCL2 (2 OF 2)		0.641561	0.747126	0.780402	0.971633	1.24753	0	0	0	0	0	0	0	0	0	0
BSDC1	bsdc1	35.074	45.827	47.4437	49.564	48.7486	0	0	1	1	0	0	0	0	0	0
BSG	bsg	115.926	116.324	107.722	103.621	110.865	0	0	0	0	0	0	0	0	0	0
BSK146	CABZ01038514.1	47.6826	52.5098	49.5878	46.118	45.3809	0	0	0	0	0	0	0	0	0	0
BSN (1 OF 2)	BSN (1 of 3)	29.8032	34.8256	32.093	33.4081	26.3658	0	0	0	0	0	0	0	0	0	0
BSN (2 OF 2)	BSN (2 of 3)	7.82984	13.4266	7.01989	8.07691	5.82071	0	0	0	0	0	0	0	0	0	0
BSND	BSND	2.72708	2.58087	2.33047	2.63229	2.64626	0	0	0	0	0	0	0	0	0	0
BSPH_0411		1.92553	1.67126	2.09407	1.84777	1.66565	0	0	0	0	0	0	0	0	0	0
BSPRY	BSPRY	0.298181	0.33891	0.331708	0.141424	0.137251	0	0	0	0	0	0	0	0	0	0
BST1	BST1	0.102993	0.0435059	0.0692758	0.0387487	0.0729925	0	0	0	0	0	0	0	0	0	0
BSX	bsx	1.47011	1.19599	1.54943	1.57933	1.57439	0	0	0	0	0	0	0	0	0	0
BTAF1	btaf1	14.5232	14.6424	15.2713	15.4719	14.2355	0	0	0	0	0	0	0	0	0	0
BTBD1		31.5654	32.9907	33.5166	32.0679	34.2626	0	0	0	0	0	0	0	0	0	0
BTBD10A		16.368	12.7508	14.3256	15.2199	13.7973	0	0	0	0	0	0	0	0	0	0
BTBD10B	btbd10b	15.239	14.3183	14.7132	15.5006	16.4856	0	0	0	0	0	0	0	0	0	0
BTBD11A		5.45238	6.4271	6.38492	6.07901	5.2456	0	0	0	0	0	0	0	0	0	0
BTBD11B	btbd11b	13.1611	15.6635	17.2719	14.945	14.5083	0	0	0	0	0	0	0	0	0	0
BTBD17 (1 OF 2)	BTBD17 (1 of 2)	4.1262	3.44991	2.86374	2.51429	3.04959	0	0	0	0	0	0	0	0	0	0
BTBD17 (2 OF 2)		0.195383	0.208645	0.298946	0.232437	0.175639	0	0	0	0	0	0	0	0	0	0
BTBD18 (2 OF 2)	BTBD18 (2 of 2)	0.149126	0.164822	0.203583	0.180504	0.134955	0	0	0	0	0	0	0	0	0	0
BTBD2	BTBD2 (1 of 2)	43.2519	44.4785	44.1449	45.8273	49.4346	0	0	0	0	0	0	0	0	0	0
BTBD3	btbd3	9.67085	7.79938	8.77327	8.72686	10.3687	0	0	0	0	0	0	0	0	0	0
BTBD3 (2 OF 2)	BTBD3	33.2617	35.757	36.1099	34.3144	31.2473	0	0	0	0	0	0	0	0	0	0
BTBD6A		15.861	15.2083	16.3892	16.2124	18.8339	0	0	0	0	0	0	0	0	0	0
BTBD6B	btbd6a	17.3252	16.9268	17.2387	17.7438	17.5995	0	0	0	0	0	0	0	0	0	0
BTBD7	btbd7	6.57982	5.05754	5.75609	5.2254	5.35243	0	0	0	0	0	0	0	0	0	0
BTBD8		8.90022	9.44563	9.72698	11.3232	9.29053	0	0	0	0	0	0	0	0	0	0
BTBD9	btbd9	9.96357	9.18909	9.33	8.38674	10.9189	0	0	0	0	0	0	0	0	0	0
BTC	btc	1.22671	0.738927	0.753007	0.802792	0.681663	0	0	0	0	0	0	0	0	0	0
BTD	BTD	7.62818	9.41736	11.1367	9.12125	10.2356	0	1	0	0	0	0	0	0	0	0
BTF3	btf3	154.042	166.886	177.575	182.481	203.327	0	0	0	0	0	0	0	0	0	0
BTF3L4	btf3l4	1.49619	1.196	1.23743	1.24067	1.23406	0	0	0	0	0	0	0	0	0	0
BTG1	btg1	37.381	38.7355	39.55	44.4702	38.2127	0	0	0	0	0	0	0	0	0	0
BTG3	BX005256.1	1.17841	1.35399	1.86266	2.06002	1.37964	0	0	0	0	0	0	0	0	0	0
BTG4	btg4	0.995009	1.08349	1.13931	0.904084	1.20365	0	0	0	0	0	0	0	0	0	0
BTK	btk	0.0211772	0.0268694	0.0581913	0.0177776	0.0315068	0	0	0	0	0	0	0	0	0	0
BTNL9	CABZ01076234.1	18.2275	17.7034	16.7601	14.6703	12.6452	0	0	0	1	0	0	0	0	0	0
BTR01	btr01	0.0716796	0.0676874	0.0724267	0.0346783	0.0609781	0	0	0	0	0	0	0	0	0	0
BTR02	btr02	0.405213	0.282461	0.486918	0.519585	0.384798	0	0	0	0	0	0	0	0	0	0
BTR12	btr12	0.297648	0.248844	0.218424	0.245348	0.254283	0	0	0	0	0	0	0	0	0	0
BTR21		1.22687	1.5596	1.68879	1.44698	1.66827	0	0	0	0	0	0	0	0	0	0
BTR26	btr26	15.0073	14.2978	15.2052	13.2613	12.7396	0	0	0	0	0	0	0	0	0	0
BTR27		0.398131	0.26097	0.333842	0.323507	0.231816	0	0	0	0	0	0	0	0	0	0
BUB1	BUB1	5.76479	4.19294	4.21382	4.11532	4.22909	0	0	1	0	0	0	0	0	0	0
BUB1B	BUB1B	11.0329	5.24709	5.37321	5.11078	5.60764	1	1	1	1	0	0	0	0	0	0
BUB3	bub3	25.9946	14.3333	12.3549	12.1278	15.502	1	1	1	1	0	0	0	0	0	0
BUD13	BUD13	14.4478	14.1611	14.6114	15.6714	16.4779	0	0	0	0	0	0	0	0	0	0
BUD31	bud31	47.8509	44.8042	44.1067	44.3231	52.0829	0	0	0	0	0	0	0	0	0	0
BX000477		3.6435	4.21088	3.90152	4.32522	3.48896	0	0	0	0	0	0	0	0	0	0
BX000703		9.32955	10.2086	10.8843	10.9707	11.0992	0	0	0	0	0	0	0	0	0	0
BX000999		7.54054	9.38044	9.75493	9.71194	8.92408	0	0	0	0	0	0	0	0	0	0
BX004812	BX004812.1	0.454748	0.481762	0.64084	0.935267	0.833476	0	0	0	0	0	0	0	0	0	0
BX004830	BX004830.1	0.823813	0.581262	0.726162	0.878816	0.457789	0	0	0	0	0	0	0	0	0	0
BX004857	BX004857.2	7.59585	5.16512	6.15171	6.0621	7.47626	0	0	0	0	0	0	0	0	0	0
BX004873		6.72054	7.83055	7.64521	8.2339	7.69099	0	0	0	0	0	0	0	0	0	0
BX005022	BX005022.2	23.0556	18.5064	20.2179	17.5359	20.0013	0	0	0	0	0	0	0	0	0	0
BX005073	BX005073.1	1.31887	1.64986	1.46554	1.39714	1.05885	0	0	0	0	0	0	0	0	0	0
BX005076	BX005076.1	4.46821	5.71312	5.73228	5.91234	4.97082	0	0	0	0	0	0	0	0	0	0
BX005082		4.35779	4.7127	4.51831	5.8662	4.80767	0	0	0	0	0	0	0	0	0	0
BX005085		8.27315	8.2466	8.01956	8.10814	8.34033	0	0	0	0	0	0	0	0	0	0
BX005223	BX005223.5	1.48374	2.68738	3.01142	1.64681	2.90996	1	0	0	1	0	0	0	0	0	0
BX005245	si:ch211-76m11.11	0.580941	0.37668	0.460546	0.436542	0.428526	0	0	0	0	0	0	0	0	0	0
BX005250		1.7316	1.18409	1.51712	1.56308	1.35343	0	0	0	0	0	0	0	0	0	0
BX005256	BX005256.5	0.807181	1.53875	2.9557	1.24577	1.58599	0	0	0	0	0	0	0	0	0	0
BX005294		4.74622	3.29368	2.85839	2.57324	2.3562	0	0	0	0	0	0	0	0	0	0
BX005321	BX005321.2	3.86982	4.21608	4.2446	5.5664	4.62719	0	0	0	0	0	0	0	0	0	0
BX005326		5.27252	5.09898	4.83543	4.91894	5.08259	0	0	0	0	0	0	0	0	0	0
BX005380	BX005380.1	6.85568	8.03618	8.73166	8.81098	8.13489	0	0	0	0	0	0	0	0	0	0
BX005417		3.53018	3.90454	4.03456	3.80199	3.49713	0	0	0	0	0	0	0	0	0	0
BX088547		4.94976	4.50503	4.56913	4.49625	4.299	0	0	0	0	0	0	0	0	0	0
BX088696	BX088696.1	1.42199	1.4502	1.66557	1.47384	1.41001	0	0	0	0	0	0	0	0	0	0
BX088711		2.4024	2.75616	3.14452	2.19056	3.21321	0	0	0	0	0	0	0	0	0	0
BX088712		2.36653	3.59637	3.49442	3.81638	2.52061	0	0	0	0	0	0	0	0	0	0
BX119910		504.618	649.185	570	601.891	679.838	0	0	0	0	0	0	0	0	0	0
BX119918		5.04102	5.40139	5.38782	5.49777	4.91228	0	0	0	0	0	0	0	0	0	0
BX248082		17.3665	24.5113	32.5574	24.2419	30.8273	0	1	1	1	0	0	0	0	0	0
BX248124		2.67851	3.3361	2.4471	3.63973	1.84319	0	0	0	0	0	0	0	0	0	0
BX248128		16.6738	19.5761	17.7613	15.5123	15.6008	0	0	0	0	0	0	0	0	0	0
BX248496	BX248496.1	0.674421	0.88782	1.09556	0.773079	0.664944	0	0	0	0	0	0	0	0	0	0
BX248501	BX248501.1	20.0912	27.3765	23.6861	31.6583	25.8273	0	0	1	0	0	0	0	0	0	0
BX248582		7.04527	7.45159	6.24467	6.06735	6.55534	0	0	0	0	0	0	0	0	0	0
BX255935		3.91548	4.04095	4.12762	4.09463	3.92898	0	0	0	0	0	0	0	0	0	0
BX276122		7.94493	9.53597	8.77982	9.63691	9.38341	0	0	0	0	0	0	0	0	0	0
BX284638	TCOF1 (1 of 2)	141.535	78.7474	67.9216	64.2232	57.0284	1	1	1	1	0	0	0	0	0	0
BX294110		11.3619	8.94072	9.55977	8.07494	9.02005	0	0	0	0	0	0	0	0	0	0
BX296556	thpo	0.0301164	0.124432	0.0842897	0.114495	0.0754564	0	0	0	0	0	0	0	0	0	0
BX296567		18.5714	22.5104	22.8892	22.8743	23.0648	0	0	0	0	0	0	0	0	0	0
BX321870		2.85902	3.32131	3.43777	2.26657	2.09623	0	0	0	0	0	0	0	0	0	0
BX321871		1.40584	1.65413	1.61011	1.47252	1.69137	0	0	0	0	0	0	0	0	0	0
BX321873		1.62268	2.13829	1.95259	2.07244	1.59494	0	0	0	0	0	0	0	0	0	0
BX321887		17.3537	17.1223	14.2601	14.9938	13.6449	0	0	0	0	0	0	0	0	0	0
BX322588		3.77889	4.87272	4.40811	4.30265	4.37494	0	0	0	0	0	0	0	0	0	0
BX323023		10.9697	12.1361	11.6046	13.1662	11.9567	0	0	0	0	0	0	0	0	0	0
BX323045	BX323045.2	20.4607	19.1419	18.4738	21.2237	21.0637	0	0	0	0	0	0	0	0	0	0
BX323072	CH211-209P16.3	5.31489	5.59091	5.34046	4.97919	4.50659	0	0	0	0	0	0	0	0	0	0
BX323449	BX323449.4	4.39673	3.50704	3.48711	3.83116	2.95808	0	0	0	1	0	0	0	0	0	0
BX323573		0.315031	0.306653	0.327869	0.446221	0.726815	0	0	0	0	0	0	0	0	0	0
BX323796		1.4242	1.34796	1.1754	1.36985	1.05537	0	0	0	0	0	0	0	0	0	0
BX323819		0.55664	0.47372	0.61802	0.4724	0.686497	0	0	0	0	0	0	0	0	0	0
BX323994		0.0568128	0.0170274	0.0146136	0.0392732	0.0134801	0	0	0	0	0	0	0	0	0	0
BX324142		11.678	14.35	12.5224	12.6529	12.9675	0	0	0	0	0	0	0	0	0	0
BX324155		0.924179	0.802662	0.984328	0.930966	1.25775	0	0	0	0	0	0	0	0	0	0
BX324179		2.15987	2.24925	2.30283	2.26548	2.21165	0	0	0	0	0	0	0	0	0	0
BX324198	BX324198.2	6.94635	6.46321	7.16754	6.29316	6.44109	0	0	0	0	0	0	0	0	0	0
BX324201	BX324201.1	0.495301	0.329938	0.481033	0.379833	0.925978	0	0	0	0	0	0	0	0	0	0
BX324210	BX324210.1	5.55383	5.63774	6.42629	6.02196	5.2397	0	0	0	0	0	0	0	0	0	0
BX324212		4.44796	4.67487	4.40546	4.40853	4.39226	0	0	0	0	0	0	0	0	0	0
BX324216		13.0202	13.404	12.3858	13.1407	12.7914	0	0	0	0	0	0	0	0	0	0
BX465195		27.5925	25.2589	26.7115	22.2125	17.4916	0	0	0	1	0	0	0	0	0	0
BX465203		0.63888	0.704388	0.612446	0.679386	0.63553	0	0	0	0	0	0	0	0	0	0
BX465205		21.6247	25.4621	25.5506	23.8818	24.2249	0	0	0	0	0	0	0	0	0	0
BX465836		8.17664	8.30966	7.86012	7.53499	7.54348	0	0	0	0	0	0	0	0	0	0
BX465848		9.98293	12.1422	11.0501	10.1053	10.1898	0	0	0	0	0	0	0	0	0	0
BX469910		13.9205	16.2899	13.7637	13.8115	13.1524	0	0	0	0	0	0	0	0	0	0
BX469912		3.09317	2.70017	2.35277	2.44698	2.05712	0	0	0	0	0	0	0	0	0	0
BX469933		7.97051	8.9288	7.96205	8.18904	8.06802	0	0	0	0	0	0	0	0	0	0
BX470083		0.360995	0.346366	0.190888	0.391878	0.256976	0	0	0	0	0	0	0	0	0	0
BX470115		13.0885	13.197	12.2093	13.187	12.7988	0	0	0	0	0	0	0	0	0	0
BX470149		14.4103	16.9669	16.3449	15.6205	16.9314	0	0	0	0	0	0	0	0	0	0
BX470254	BX470254.2	2.9285	5.99534	15.7406	7.32062	7.42926	0	1	0	0	0	0	0	0	0	0
BX510909		52.6975	60.6725	57.0324	56.7725	55.2247	0	0	0	0	0	0	0	0	0	0
BX510915	BX510915.1	1.46993	2.35315	1.73196	1.86804	1.55001	0	0	0	0	0	0	0	0	0	0
BX510935	BX510935.1	3.28978	5.05698	4.79161	3.82341	2.99629	0	0	0	0	0	0	0	0	0	0
BX510940	BX510940.2	0.588271	0.511092	0.608418	0.57399	0.555857	0	0	0	0	0	0	0	0	0	0
BX510948		3.84597	4.75306	4.47932	4.25566	4.04503	0	0	0	0	0	0	0	0	0	0
BX511020		20.5711	21.9266	23.4271	22.4183	22.3024	0	0	0	0	0	0	0	0	0	0
BX511066		2.38522	2.57099	2.1496	2.26204	2.45217	0	0	0	0	0	0	0	0	0	0
BX511078		24.7205	28.4424	28.9275	24.7022	28.8161	0	0	0	0	0	0	0	0	0	0
BX511080	BX511080.1	4.33325	4.9092	4.53933	5.74688	5.23645	0	0	0	0	0	0	0	0	0	0
BX511121	BX511121.1	0.76506	1.12968	1.39915	1.23298	1.42266	0	0	0	0	0	0	0	0	0	0
BX511129		50.9445	53.895	50.7888	51.6379	46.6381	0	0	0	0	0	0	0	0	0	0
BX511245	BX511245.1	0.0140457	0.0307187	0.00731395	0.0131445	0.0231247	0	0	0	0	0	0	0	0	0	0
BX511252		8.61822	8.41411	9.16294	9.31165	8.84106	0	0	0	0	0	0	0	0	0	0
BX511256	BX511256.2	9.29369	9.12201	8.28345	7.20496	5.0907	0	0	0	0	0	0	0	0	0	0
BX511270	BX511270.1	21.4359	22.8706	26.0493	25.182	27.5734	0	0	0	0	0	0	0	0	0	0
BX537137		35.6356	40.445	39.9684	37.0967	37.8705	0	0	0	0	0	0	0	0	0	0
BX537277	BX537277.1	6.25054	6.84761	6.61125	6.52286	5.45163	0	0	0	0	0	0	0	0	0	0
BX537305	BX537305.1	3.92217	3.69275	3.1559	3.63217	2.92418	0	0	0	0	0	0	0	0	0	0
BX537350	BX537350.1	7.69868	12.8454	12.0705	7.67199	11.4109	0	0	0	0	0	0	0	0	0	0
BX539326		15.2236	10.6505	9.96365	9.48249	9.41259	1	1	1	1	0	0	0	0	0	0
BX539340		0.19135	0.0986809	0.223986	0.171407	0.154407	0	0	0	0	0	0	0	0	0	0
BX539341		0.36341	0.481542	0.355755	0.362835	0.471042	0	0	0	0	0	0	0	0	0	0
BX547930	BX547930.1	2.75315	2.60214	3.456	3.54049	2.4383	0	0	0	0	0	0	0	0	0	0
BX547934	BX547934.1	1.75771	2.54193	1.94796	2.99088	2.38214	0	0	0	0	0	0	0	0	0	0
BX547992		3.01606	4.04028	4.31489	4.42963	3.57198	0	0	0	0	0	0	0	0	0	0
BX548067		7.88022	9.6825	9.31361	8.98916	9.76233	0	0	0	0	0	0	0	0	0	0
BX548170		0.722154	0.90388	0.678017	0.935519	0.812997	0	0	0	0	0	0	0	0	0	0
BX548173		12.7608	12.7475	12.23	11.7499	11.2202	0	0	0	0	0	0	0	0	0	0
BX571714	BX571714.2	17.255	15.3742	17.3144	15.7219	18.934	0	0	0	0	0	0	0	0	0	0
BX571760		2.13194	2.09678	2.30222	2.23176	2.59795	0	0	0	0	0	0	0	0	0	0
BX571813		7.45264	8.85723	8.4458	8.41542	7.57547	0	0	0	0	0	0	0	0	0	0
BX571878		3.38371	3.50114	3.12735	3.18321	3.18082	0	0	0	0	0	0	0	0	0	0
BX571954		15.3145	19.7332	18.235	18.2752	17.2025	0	0	0	0	0	0	0	0	0	0
BX571984	wu:fk08b02	9.39987	12.2775	11.965	11.6499	10.6979	0	0	0	0	0	0	0	0	0	0
BX572103		42.8645	51.0873	48.707	47.1282	45.1841	0	0	0	0	0	0	0	0	0	0
BX601645	BX601645.1	10.1945	11.6612	11.2921	10.8706	10.7008	0	0	0	0	0	0	0	0	0	0
BX640461		4.33692	4.14037	4.59	4.09806	4.38348	0	0	0	0	0	0	0	0	0	0
BX640462	BX640462.3	1.00146	0.88963	0.853863	0.785798	1.14411	0	0	0	0	0	0	0	0	0	0
BX640547	BX640547.1	1.87473	2.17265	2.34971	1.80532	2.62905	0	0	0	0	0	0	0	0	0	0
BX640584		0.991483	1.59096	1.23489	1.26259	1.29784	0	0	0	0	0	0	0	0	0	0
BX649281		2.03145	2.4125	2.6712	2.4653	2.72427	0	0	0	0	0	0	0	0	0	0
BX649296		5.73418	5.73893	5.18393	4.82257	3.67921	0	0	0	0	0	0	0	0	0	0
BX649307		1.66219	1.8487	1.7849	2.12739	2.02497	0	0	0	0	0	0	0	0	0	0
BX649337	CR759791.1	0.145834	0.209396	0.142526	0.100221	0.168794	0	0	0	0	0	0	0	0	0	0
BX649341		19.829	19.8114	20.6693	19.0845	19.8359	0	0	0	0	0	0	0	0	0	0
BX649394		16.0812	18.0031	14.8405	15.8152	16.0172	0	0	0	0	0	0	0	0	0	0
BX649399		17.7563	22.9272	22.9049	23.1276	21.7613	0	0	0	0	0	0	0	0	0	0
BX649417		0.184361	0.234453	0.286862	0.330259	0.208337	0	0	0	0	0	0	0	0	0	0
BX649421		9.2262	10.7468	9.64201	9.90503	8.54933	0	0	0	0	0	0	0	0	0	0
BX649431		3.2814	4.02382	3.38725	3.20309	2.80856	0	0	0	0	0	0	0	0	0	0
BX649479		0.459685	0.467412	0.413813	0.579673	0.61687	0	0	0	0	0	0	0	0	0	0
BX649518		7.0224	8.28647	7.40629	7.38038	6.00011	0	0	0	0	0	0	0	0	0	0
BX649521		14.0976	15.1647	14.9532	12.3929	13.7749	0	0	0	0	0	0	0	0	0	0
BX649556		4.05512	4.5714	4.11408	5.2537	3.93489	0	0	0	0	0	0	0	0	0	0
BX663505		0.521471	0.490879	0.466508	0.486151	0.290518	0	0	0	0	0	0	0	0	0	0
BX663613		9.77737	10.9404	10.1707	9.82475	9.93579	0	0	0	0	0	0	0	0	0	0
BX664605		2.88765	2.91467	2.29924	2.00046	1.96852	0	0	0	0	0	0	0	0	0	0
BX664721		0.258778	1.75623	2.01245	0.955382	1.49242	0	0	1	1	0	0	0	0	0	0
BX842593		12.5314	11.3534	10.8123	10.2677	10.2945	0	0	0	0	0	0	0	0	0	0
BX842614	BX842614.2	0.894413	1.22719	0.991252	0.913791	1.03593	0	0	0	0	0	0	0	0	0	0
BX855590		5.44291	6.15054	4.23485	4.66815	4.70709	0	0	0	0	0	0	0	0	0	0
BX855614		0.898733	0.839378	1.10955	0.813224	0.885585	0	0	0	0	0	0	0	0	0	0
BX890613		10.4124	14.1583	11.6508	12.9451	11.9174	0	0	0	0	0	0	0	0	0	0
BX897720		6.28287	6.70148	6.50698	6.27785	6.6777	0	0	0	0	0	0	0	0	0	0
BX897726		3.83598	4.86445	4.54494	4.21024	4.53336	0	0	0	0	0	0	0	0	0	0
BX901881	BX901881.1	2.53087	2.57093	2.78285	2.37093	2.24626	0	0	0	0	0	0	0	0	0	0
BX901907		0.363861	0.402907	0.398848	0.35359	0.392696	0	0	0	0	0	0	0	0	0	0
BX901921		11.5715	13.505	11.4189	12.3054	10.9026	0	0	0	0	0	0	0	0	0	0
BX901973	BX901973.2	3.37532	3.65707	4.17452	4.00207	3.50601	0	0	0	0	0	0	0	0	0	0
BX908745	BX908745.1	1.11208	1.30369	1.41271	1.0817	1.10188	0	0	0	0	0	0	0	0	0	0
BX908763	BX908763.1	0.730864	0.728604	0.66881	0.810286	0.624572	0	0	0	0	0	0	0	0	0	0
BX908771	BX908771.1	17.7229	25.5047	31.9252	34.8721	26.8978	1	1	1	1	0	0	0	0	0	0
BX914198	BX914198.1	0.269549	0.347571	0.226513	0.354526	0.534805	0	0	0	0	0	0	0	0	0	0
BX914205		20.2201	22.5581	21.7588	22.6773	23.8955	0	0	0	0	0	0	0	0	0	0
BX927193		26.7799	28.5697	28.7378	28.6419	27.1012	0	0	0	0	0	0	0	0	0	0
BX927253	BX927253.1	0.347098	0.500327	0.463997	0.451819	0.191296	0	0	0	0	0	0	0	0	0	0
BX927290		2.30689	1.9758	2.96161	2.15232	1.98562	0	0	0	0	0	0	0	0	0	0
BX927314		9.32662	11.5732	10.5652	10.1798	9.28459	0	0	0	0	0	0	0	0	0	0
BX927348		2.64087	3.06683	2.94512	3.14435	3.08636	0	0	0	0	0	0	0	0	0	0
BX927369		0.249103	0.313549	0.684155	0.373682	0.511624	0	0	0	0	0	0	0	0	0	0
BX927371	BX927371.1	13.5042	13.1038	11.565	11.914	9.57765	0	0	0	1	0	0	0	0	0	0
BX928743		4.01272	4.63639	4.25613	4.44871	4.34334	0	0	0	0	0	0	0	0	0	0
BX936282		5.27496	5.24473	5.40053	4.93121	5.18519	0	0	0	0	0	0	0	0	0	0
BX936298	BX936298.2	0.487649	1.08545	1.25825	1.0158	0.904358	0	0	0	0	0	0	0	0	0	0
BX936343		7.02615	7.44151	7.58619	7.07171	6.88946	0	0	0	0	0	0	0	0	0	0
BX936350		39.3711	43.7944	41.3913	39.6123	36.4287	0	0	0	0	0	0	0	0	0	0
BX936371		14.0639	23.8746	20.6896	21.5419	17.4191	0	0	0	0	0	0	0	0	0	0
BX936397	BX936397.4	10.6074	14.1355	15.5868	15.1615	14.7203	0	0	0	0	0	0	0	0	0	0
BX942815		2.14738	2.15819	2.22771	2.14351	2.17301	0	0	0	0	0	0	0	0	0	0
BX942821		0.464889	0.40584	0.417198	0.263786	0.301412	0	0	0	0	0	0	0	0	0	0
BX950188	BX950188.1	0.12253	0.266941	0.127602	0.197333	0.0963609	0	0	0	0	0	0	0	0	0	0
BX950203		7.67654	7.43764	8.25034	8.19426	9.11474	0	0	0	0	0	0	0	0	0	0
BX950859	BX950859.2	1.08393	0.958575	0.850088	0.873167	0.901005	0	0	0	0	0	0	0	0	0	0
BX950868		13.8553	14.7093	12.4664	11.7993	12.9336	0	0	0	0	0	0	0	0	0	0
BX957234		9.41576	10.5911	10.1895	10.0372	9.25161	0	0	0	0	0	0	0	0	0	0
BX957278	BX957278.2	3.39068	3.66777	3.39951	3.65613	4.04174	0	0	0	0	0	0	0	0	0	0
BYSL	bysl	17.2048	13.8822	13.9937	12.8653	13.7965	0	0	0	0	0	0	0	0	0	0
BZPO		0.559513	0.431965	0.435448	0.327692	0.354795	0	0	0	0	0	0	0	0	0	0
BZW1 (2 OF 2)		63.9211	56.1725	62.2474	64.0651	68.8724	0	0	0	0	0	0	0	0	0	0
BZW1A	bzw1a	276.136	239.118	248.499	259.231	247.938	0	0	0	0	0	0	0	0	0	0
C10H11ORF2	C10H11orf2	17.0392	14.4237	14.7626	13.4462	14.7271	0	0	0	0	0	0	0	0	0	0
C10H11ORF30	C10H11orf30	13.4022	12.9786	13.373	13.8333	13.1331	0	0	0	0	0	0	0	0	0	0
C10H12ORF44	C10H12orf44	20.2643	23.3656	22.8143	24.0522	23.4941	0	0	0	0	0	0	0	0	0	0
C10H20ORF30 (2 OF 2)		5.7078	6.54108	6.29045	7.24084	6.9392	0	0	0	0	0	0	0	0	0	0
C10H21ORF59	C10H21orf59	15.139	15.4299	14.856	15.7861	15.9667	0	0	0	0	0	0	0	0	0	0
C10H21ORF63	C10H21orf63	1.52535	1.8177	2.18058	2.68432	1.98974	0	0	0	0	0	0	0	0	0	0
C10H21ORF7	C10H21orf7	2.70011	2.15491	1.76415	2.05827	1.68152	0	0	0	0	0	0	0	0	0	0
C10H21ORF91	C10H21orf91	6.36763	6.60699	6.94902	6.61404	7.52375	0	0	0	0	0	0	0	0	0	0
C10H22ORF36 (2 OF 2)	C8H22orf36 (2 of 2)	7.06925	9.30709	10.1508	8.87871	8.1717	0	0	0	0	0	0	0	0	0	0
C10H5ORF28	C10H5orf28	19.3085	15.3929	15.7123	15.504	17.3371	0	0	0	0	0	0	0	0	0	0
C10H5ORF35	C5orf35	1.27464	1.11429	1.13944	0.915634	1.22226	0	0	0	0	0	0	0	0	0	0
C10H5ORF44	C10H5orf44	12.6102	11.3608	11.7204	11.3799	13.6334	0	0	0	0	0	0	0	0	0	0
C10H9ORF123 (1 OF 2)	C10H9orf123 (1 of 2)	28.2076	32.1005	32.7348	32.0158	32.2026	0	0	0	0	0	0	0	0	0	0
C10H9ORF167 (3 OF 4)	C10H9orf167 (4 of 4)	3.60848	3.17253	2.97882	3.427	3.19238	0	0	0	0	0	0	0	0	0	0
C10H9ORF80	C10H9orf80	8.92498	8.96263	9.52491	9.31193	8.79248	0	0	0	0	0	0	0	0	0	0
C10HXORF26	C10HXorf26	16.3548	15.1699	15.9134	15.0511	16.8874	0	0	0	0	0	0	0	0	0	0
C10ORF112	C10orf112	0.223525	0.144937	0.145279	0.174403	0.179351	0	0	0	0	0	0	0	0	0	0
C10ORF2	C10orf2	8.14048	3.70624	3.7588	3.36424	3.61091	1	1	1	1	0	0	0	0	0	0
C10ORF46	C10orf46	6.68769	5.56855	4.7465	4.6829	5.46876	0	0	1	0	0	0	0	0	0	0
C10ORF57	C13H10orf57	14.8287	14.6559	14.8436	14.4775	15.5534	0	0	0	0	0	0	0	0	0	0
C10ORF58 (2 OF 2)		5.04214	4.76584	4.4162	5.13386	5.62963	0	0	0	0	0	0	0	0	0	0
C11H12ORF10	C11H12orf10	19.6028	14.0865	13.3009	13.3707	14.7883	1	1	1	0	0	0	0	0	0	0
C11H19ORF22		126.488	346.338	231.22	465.807	294.608	1	0	1	1	0	0	0	0	0	0
C11H19ORF25 (1 OF 2)	C19orf25 (1 of 2)	8.31296	8.1125	7.96888	7.25071	8.54938	0	0	0	0	0	0	0	0	0	0
C11H19ORF42	C11H19orf42	21.1907	21.4101	21.1483	19.3414	25.068	0	0	0	0	0	0	0	0	0	0
C11H19ORF56	C11H19orf56	17.3682	15.272	15.2752	13.9002	15.7082	0	0	0	0	0	0	0	0	0	0
C11H19ORF6	C11H19orf6	6.15784	6.66605	6.95001	6.80522	7.40578	0	0	0	0	0	0	0	0	0	0
C11H1ORF106 (2 OF 2)	C11H1orf106 (2 of 2)	7.40373	8.33751	8.06872	8.88112	8.52014	0	0	0	0	0	0	0	0	0	0
C11H1ORF116	C11H1orf116 (2 of 2)	0.114368	0.067779	0.0809066	0.0837698	0.11024	0	0	0	0	0	0	0	0	0	0
C11H1ORF187 (1 OF 2)	C11H1orf187 (1 of 2)	25.1937	20.7357	19.5775	21.1183	21.128	0	0	0	0	0	0	0	0	0	0
C11H1ORF93	C11H1orf93	12.7268	9.15874	9.46284	10.852	9.27255	0	0	0	0	0	0	0	0	0	0
C11H3ORF21 (1 OF 2)	C3orf21 (2 of 2)	12.574	11.7415	11.327	9.92886	9.15314	0	0	0	1	0	0	0	0	0	0
C11H3ORF37	C11H3orf37	6.63011	5.23792	5.49752	4.83877	5.77875	0	0	0	0	0	0	0	0	0	0
C11H3ORF54 (2 OF 2)	C11H3orf54 (2 of 2)	2.21756	2.06537	2.35028	1.94776	2.44023	0	0	0	0	0	0	0	0	0	0
C11H3ORF64	C3orf64	9.81645	6.82936	6.36462	5.61919	6.09146	1	1	1	1	0	0	0	0	0	0
C11H6ORF120	C11H6orf120	10.0455	8.02577	9.93665	8.54061	11.348	0	0	0	0	0	0	0	0	0	0
C11H9ORF125	C11H9orf125	4.77548	5.31294	5.13967	5.46564	4.299	0	0	0	0	0	0	0	0	0	0
C11H9ORF89	C9orf89	4.5956	3.60155	3.98259	3.61589	3.66605	0	0	0	0	0	0	0	0	0	0
C11ORF61	C10H11orf61	7.87585	6.90508	6.65023	6.8157	7.4099	0	0	0	0	0	0	0	0	0	0
C11ORF67	C18H11orf67	20.0682	25.3529	29.7962	29.5968	33.4463	0	1	1	1	0	0	0	0	0	0
C11ORF75		2.67117	1.97424	1.90053	2.12245	2.22914	0	0	0	0	0	0	0	0	0	0
C11ORF85		0.350014	0.216044	0.354292	0.418066	0.321822	0	0	0	0	0	0	0	0	0	0
C11ORF87		92.625	93.4632	86.1915	81.7219	82.8201	0	0	0	0	0	0	0	0	0	0
C11ORF89		0.44691	0.324783	0.410519	0.222855	0.273299	0	0	0	0	0	0	0	0	0	0
C12H10ORF118	C10orf118	10.849	10.7768	10.4721	11.045	10.2294	0	0	0	0	0	0	0	0	0	0
C12H10ORF71 (2 OF 2)	CABZ01016547.1	0.268474	0.1807	0.225049	0.182815	0.186818	0	0	0	0	0	0	0	0	0	0
C12H10ORF81 (1 OF 3)	C12H10orf81 (1 of 3)	0.251312	0.331404	0.291587	0.268503	0.292789	0	0	0	0	0	0	0	0	0	0
C12H10ORF88	C12H10orf88	20.2673	26.0035	21.2029	27.3089	26.2029	0	0	0	0	0	0	0	0	0	0
C12H10ORF90	C10orf90	3.07379	3.7653	3.60322	2.72429	3.01172	0	0	0	0	0	0	0	0	0	0
C12H16ORF53	C12H16orf53	10.8975	7.33969	7.83744	8.37464	9.39643	1	0	0	0	0	0	0	0	0	0
C12H16ORF62	C12H16orf62	18.6014	17.2383	17.5174	18.0476	18.0117	0	0	0	0	0	0	0	0	0	0
C12H16ORF73	C16orf73	0.141343	0.0779331	0.0208644	0.136297	0.0199643	0	0	0	0	0	0	0	0	0	0
C12H16ORF79	C12H16orf79	2.28726	0.837102	0.696259	0.652138	0.567059	0	0	1	1	0	0	0	0	0	0
C12H17ORF101	C17orf101	9.35667	8.67226	8.90677	8.84305	8.40415	0	0	0	0	0	0	0	0	0	0
C12H17ORF48	C12H17orf48	9.49468	8.0152	7.35443	6.52504	6.51603	0	0	0	1	0	0	0	0	0	0
C12H17ORF56	C17orf56	9.59141	9.97932	9.59093	9.48477	9.79059	0	0	0	0	0	0	0	0	0	0
C12H17ORF62 (1 OF 2)	C12H17orf62 (1 of 2)	4.78501	4.29897	4.20509	4.12117	4.49674	0	0	0	0	0	0	0	0	0	0
C12H17ORF70	C17orf70	3.55259	3.1757	2.40397	2.53312	2.85376	0	0	0	0	0	0	0	0	0	0
C12H17ORF90	C17orf90	9.83423	9.9262	11.1362	12.8609	11.5104	0	0	0	0	0	0	0	0	0	0
C12H7ORF28B	C12H7orf28B	11.0326	9.79744	9.20009	8.82886	10.3267	0	0	0	0	0	0	0	0	0	0
C12H7ORF62	C7orf62	1.79708	1.70523	1.71898	1.68354	1.7807	0	0	0	0	0	0	0	0	0	0
C12ORF23	zgc:153675	5.88109	3.45431	3.55434	4.06105	3.87739	0	0	0	0	0	0	0	0	0	0
C12ORF26	C4H12orf26	2.98676	1.99002	2.51053	1.78565	2.23309	0	0	0	0	0	0	0	0	0	0
C12ORF28 (2 OF 2)	C12orf28	0.197142	0.297128	0.304131	0.272143	0.278539	0	0	0	0	0	0	0	0	0	0
C12ORF4	C25H12orf4	15.568	17.0165	17.5067	17.5837	17.285	0	0	0	0	0	0	0	0	0	0
C12ORF5 (2 OF 2)		2.05092	1.76862	1.96011	2.20839	1.82087	0	0	0	0	0	0	0	0	0	0
C12ORF51 (1 OF 2)		0.835564	0.860728	0.889466	0.754774	0.712048	0	0	0	0	0	0	0	0	0	0
C13H10ORF11	C13H10orf11	0.987356	1.03331	1.37887	1.08543	1.31232	0	0	0	0	0	0	0	0	0	0
C13H10ORF125	C13H10orf125	2.26034	2.92859	2.53159	2.85667	2.8612	0	0	0	0	0	0	0	0	0	0
C13H10ORF32	C13H10orf32	421.148	547.905	452.009	440.23	452.458	0	0	0	0	0	0	0	0	0	0
C13H10ORF54	C13H10orf54	2.68669	3.7333	5.42168	4.47058	4.68696	0	0	1	1	0	0	0	0	0	0
C13H10ORF58	C13H10orf58 (1 of 2)	27.8633	23.8869	23.8532	22.1601	24.8221	0	0	0	0	0	0	0	0	0	0
C13H14ORF135	C13H14orf135	12.0393	10.6387	11.2862	10.6516	11.4173	0	0	0	0	0	0	0	0	0	0
C13H14ORF153	APOPT1	18.1299	28.4884	32.3302	39.1441	34.1367	1	1	1	1	0	0	0	0	0	0
C13H1ORF63	C13H1orf63	451.557	460.055	489.529	655.935	737.911	0	0	0	1	0	0	1	0	0	0
C13H1ORF65	CU695232.3	0.170654	0.193544	0.167271	0.139001	0.227391	0	0	0	0	0	0	0	0	0	0
C13H20ORF29	C13H20orf29	0.462719	0.549629	0.359475	0.563948	0.408197	0	0	0	0	0	0	0	0	0	0
C13H20ORF3	C13H20orf3	15.1597	13.7388	12.2947	12.7805	13.1635	0	0	0	0	0	0	0	0	0	0
C13H20ORF72	C13H20orf72	6.28758	5.43681	5.22973	5.82949	6.15146	0	0	0	0	0	0	0	0	0	0
C13H20ORF94	C13H20orf94	2.02641	2.16341	1.67238	2.24761	1.66107	0	0	0	0	0	0	0	0	0	0
C13H2ORF50	C13H2orf50	5.71229	5.98989	4.85415	5.84052	4.47802	0	0	0	0	0	0	0	0	0	0
C13H6ORF105	C6orf105	0.442273	0.311836	0.51808	0.518792	0.760285	0	0	0	0	0	0	0	0	0	0
C13H6ORF108	C13H6orf108	12.7547	4.63839	3.57471	3.66768	3.28418	1	1	1	1	0	0	0	0	0	0
C13H6ORF154	C6orf154	3.63365	2.23375	1.96328	1.62379	1.54912	0	0	1	1	0	0	0	0	0	0
C13H6ORF203	C13H6orf203	17.2456	12.211	11.3537	10.6166	12.0634	1	1	1	1	0	0	0	0	0	0
C13H6ORF57	C13H6orf57	32.4618	30.0047	34.7805	32.2994	37.6942	0	0	0	0	0	0	0	0	0	0
C13H9ORF72	C13H9orf72	24.9169	26.3632	23.3834	25.4659	23.5939	0	0	0	0	0	0	0	0	0	0
C13ORF27	C9H13orf27	4.38789	5.1004	4.09326	4.73226	5.04567	0	0	0	0	0	0	0	0	0	0
C14H11ORF80	C14H11orf80	2.91434	3.27261	2.68193	1.8469	2.00238	0	0	0	0	0	0	0	0	0	0
C14H22ORF41	SYCE3	17.882	19.0262	15.4472	20.3105	15.7326	0	0	0	0	0	0	0	0	0	0
C14H4ORF14	C14H4orf14	17.5068	12.0663	12.3739	12.3519	13.3817	1	1	1	0	0	0	0	0	0	0
C14H4ORF29	C14H4orf29	10.1968	9.33987	9.48929	9.85348	11.2461	0	0	0	0	0	0	0	0	0	0
C14H4ORF41	C14H4orf41	16.9499	13.9668	13.1181	12.7326	13.4739	0	0	0	0	0	0	0	0	0	0
C14H5ORF24 (1 OF 2)	C5orf24 (1 of 2)	39.6024	32.8728	31.5122	30.6267	30.5212	0	0	0	0	0	0	0	0	0	0
C14H5ORF25	C5orf25	13.4902	20.4477	18.4333	15.6574	16.5446	0	0	0	0	0	0	0	0	0	0
C14H8ORF40	C14H8orf40	22.469	18.4987	22.8992	19.0311	22.7795	0	0	0	0	0	0	0	0	0	0
C14ORF118		18.12	28.4095	31.4279	32.6276	28.3152	1	1	1	1	0	0	0	0	0	0
C14ORF180		5.95474	5.45557	5.12864	4.89082	5.29044	0	0	0	0	0	0	0	0	0	0
C14ORF2		2.09	2.16242	2.784	2.7829	2.70339	0	0	0	0	0	0	0	0	0	0
C14ORF28	C14orf28	7.88186	7.37837	7.41114	8.25726	7.42796	0	0	0	0	0	0	0	0	0	0
C14ORF37		37.5896	51.1112	48.194	52.005	41.9502	1	0	1	0	0	0	0	0	0	0
C14ORF43 (2 OF 2)	C20H14orf43 (2 of 2)	30.4753	33.7979	36.9786	37.9827	36.0297	0	0	0	0	0	0	0	0	0	0
C15H11ORF51	C15H11orf51	114.841	152.52	126.858	129.254	148.518	0	0	0	0	0	0	0	0	0	0
C15H11ORF53 (2 OF 2)	C5H11orf53 (2 of 2)	1.02426	0.933756	1.04877	0.935088	0.84045	0	0	0	0	0	0	0	0	0	0
C15H11ORF57	C15H11orf57	6.93965	7.50669	8.33151	7.95377	7.77799	0	0	0	0	0	0	0	0	0	0
C15H17ORF108	C17orf108	8.42842	10.1392	9.7009	10.811	10.3973	0	0	0	0	0	0	0	0	0	0
C15H17ORF63 (1 OF 2)		8.00419	7.9784	8.21455	8.12442	8.0084	0	0	0	0	0	0	0	0	0	0
C15H17ORF76	C17orf76	9.07181	11.4027	11.6071	12.2635	11.5264	0	0	0	0	0	0	0	0	0	0
C15ORF27 (1 OF 2)	C25H15orf27	7.03481	8.89176	9.56904	9.33009	9.09828	0	0	0	0	0	0	0	0	0	0
C15ORF40		8.06386	6.81874	7.09145	5.50703	6.58046	0	0	0	0	0	0	0	0	0	0
C15ORF58		3.41576	4.0228	4.13425	3.61269	5.05698	0	0	0	1	0	0	0	0	0	0
C16H18ORF1 (1 OF 2)	C16H18orf1 (1 of 2)	15.8954	16.4119	17.1873	15.1721	14.2009	0	0	0	0	0	0	0	0	0	0
C16H18ORF19 (2 OF 2)	C16H18orf19 (2 of 2)	19.1955	13.9303	14.5085	15.3857	16.81	0	0	0	0	0	0	0	0	0	0
C16H1ORF172 (1 OF 2)	C1orf172 (1 of 2)	0.176802	0.258445	0.259064	0.28319	0.302981	0	0	0	0	0	0	0	0	0	0
C16H1ORF38	C1orf38	3.84463	3.52793	4.09298	3.99567	3.57358	0	0	0	0	0	0	0	0	0	0
C16H1ORF43 (2 OF 2)	C16H1orf43 (2 of 2)	6.90335	7.56331	7.7986	8.54473	8.48615	0	0	0	0	0	0	0	0	0	0
C16H3ORF39	C16H3orf39	36.2346	29.4512	31.0545	29.9983	34.5237	0	0	0	0	0	0	0	0	0	0
C16H3ORF75	C16H3orf75	10.1412	9.3904	8.87514	8.16515	8.98922	0	0	0	0	0	0	0	0	0	0
C16H6ORF168 (1 OF 2)		33.1753	34.2694	34.6849	34.3552	35.48	0	0	0	0	0	0	0	0	0	0
C16H6ORF174 (1 OF 2)	C23H6orf174 (2 of 2)	30.6293	24.445	26.5426	23.0265	21.8681	0	0	0	1	0	0	0	0	0	0
C16H7ORF30	C16H7orf30	24.0498	20.0663	19.4183	19.4468	21.9916	0	0	0	0	0	0	0	0	0	0
C16H8ORF38	C16H8orf38	3.93998	2.91211	2.60508	2.87601	2.5714	0	0	0	0	0	0	0	0	0	0
C16H8ORF76	C16H8orf76	6.11775	4.5982	4.30307	4.41103	4.49734	0	0	0	0	0	0	0	0	0	0
C16H9ORF4	C9orf4	25.4125	29.9019	31.1203	29.2834	30.0992	0	0	0	0	0	0	0	0	0	0
C16H9ORF5 (1 OF 2)	C16H9orf5 (2 of 2)	20.3582	20.1984	22.0222	20.0482	21.79	0	0	0	0	0	0	0	0	0	0
C16H9ORF5 (2 OF 2)		23.5381	24.4996	26.1737	24.9489	27.9529	0	0	0	0	0	0	0	0	0	0
C16ORF58	C3H16orf58	15.7687	17.6928	14.91	23.2832	19.0719	0	0	0	0	0	0	0	0	0	0
C16ORF7	C18H16orf7	6.63148	7.22142	6.82919	7.36382	6.62558	0	0	0	0	0	0	0	0	0	0
C16ORF72	C1H16orf72 (1 of 2)	37.9455	38.3132	39.1152	36.934	46.7318	0	0	0	0	0	0	0	0	0	0
C16ORF80	C19H16orf80	12.0612	9.3526	9.36592	9.62776	10.7127	0	0	0	0	0	0	0	0	0	0
C16ORF91		8.96416	6.50163	8.02423	6.67694	8.30455	0	0	0	0	0	0	0	0	0	0
C16ORF93		1.72669	1.54431	1.58653	1.32349	1.55396	0	0	0	0	0	0	0	0	0	0
C17H10ORF137	C10orf137	6.99433	6.66657	5.94259	6.92228	7.02453	0	0	0	0	0	0	0	0	0	0
C17H14ORF1	C14orf1	9.81868	8.33463	9.80235	7.60866	8.96383	0	0	0	0	0	0	0	0	0	0
C17H14ORF101	C14orf101	8.22288	7.90331	7.36749	7.4802	7.19681	0	0	0	0	0	0	0	0	0	0
C17H14ORF102	C14orf102	3.87942	3.42782	3.55489	4.3712	3.82301	0	0	0	0	0	0	0	0	0	0
C17H14ORF126	C17H14orf126	1.1433	0.954231	4.16283	1.97562	3.51168	0	0	0	0	0	0	0	0	0	0
C17H14ORF129	C17H14orf129	5.12497	5.64987	5.00858	5.87092	5.60918	0	0	0	0	0	0	0	0	0	0
C17H14ORF159	C17H14orf159	6.27122	7.29895	7.2284	7.39073	10.0957	0	0	0	1	0	0	0	0	0	0
C17H14ORF166	C17H14orf166	13.3449	9.81881	9.68591	9.15056	11.9308	0	0	1	0	0	0	0	0	0	0
C17H14ORF38	C14orf38	2.58652	2.37503	2.28789	2.46352	3.21429	0	0	0	0	0	0	0	0	0	0
C17H14ORF43 (1 OF 2)	C14orf43 (1 of 2)	10.5544	11.9054	13.4706	14.6955	13.7077	0	0	1	0	0	0	0	0	0	0
C17H14ORF49	C17H14orf49	19.0244	20.7245	22.8467	24.7488	23.9232	0	0	0	0	0	0	0	0	0	0
C17H14ORF80	C14orf80	1.89818	1.44778	1.72466	1.50882	1.87933	0	0	0	0	0	0	0	0	0	0
C17H15ORF41	C17H15orf41	3.59277	3.91211	3.68814	4.22736	3.46968	0	0	0	0	0	0	0	0	0	0
C17H15ORF52	C15orf52	24.4147	39.5643	29.5111	30.5971	33.322	1	0	0	1	0	0	0	0	0	0
C17H15ORF57	C15orf57	23.2782	26.4221	26.2913	25.4483	26.0542	0	0	0	0	0	0	0	0	0	0
C17H20ORF118	C20orf118	19.5775	23.0147	22.0045	24.6213	21.0293	0	0	0	0	0	0	0	0	0	0
C17H2ORF3		0.207498	0.107875	0.116599	0.168078	0.128131	0	0	0	0	0	0	0	0	0	0
C17H2ORF43	C17H2orf43	9.06675	6.53322	7.14752	6.73337	6.26607	0	0	0	1	0	0	0	0	0	0
C17H2ORF71	C2orf71	0.148355	0.13998	0.167353	0.188287	0.229884	0	0	0	0	0	0	0	0	0	0
C17H6ORF192	C17H6orf192	0.150556	0.0826203	0.0672625	0.141039	0.0980115	0	0	0	0	0	0	0	0	0	0
C17H6ORF97	C17H6orf97	1.68572	2.43291	2.87099	1.59684	2.43076	0	0	0	0	0	0	0	0	0	0
C17ORF28 (2 OF 2)	C17orf28	31.3808	38.752	42.7828	47.7734	44.9199	0	0	1	1	0	0	0	0	0	0
C17ORF39 (2 OF 2)		2.65464	3.1946	3.19035	3.36726	4.09251	0	0	0	1	0	0	0	0	0	0
C17ORF49	CU633861.1	18.5938	18.53	19.6637	20.5343	22.0219	0	0	0	0	0	0	0	0	0	0
C17ORF53		3.50733	3.12123	3.56305	4.96984	3.80494	0	0	0	0	0	0	0	0	0	0
C18H11ORF41 (1 OF 3)	C25H11orf41 (3 of 3)	9.43632	8.23211	7.10331	6.95702	6.25591	0	0	0	1	0	0	0	0	0	0
C18H11ORF41 (2 OF 3)		32.7927	32.1632	28.5233	28.3653	25.5001	0	0	0	0	0	0	0	0	0	0
C18H11ORF58	C18H11orf58	31.8828	29.3181	26.0644	28.5012	28.1094	0	0	0	0	0	0	0	0	0	0
C18H12ORF23	C18H12orf23	7.30689	8.61196	10.6259	10.8336	11.3047	0	1	1	1	0	0	0	0	0	0
C18H15ORF17	C18H15orf17	8.86506	9.28084	8.76118	9.10565	10.2333	0	0	0	0	0	0	0	0	0	0
C18H15ORF26	C18H15orf26	1.4192	1.52815	1.69838	1.79101	1.62283	0	0	0	0	0	0	0	0	0	0
C18H15ORF38	C18H15orf38	1.26213	1.17106	1.25852	1.07159	1.00736	0	0	0	0	0	0	0	0	0	0
C18H15ORF39	C18H15orf39	0.817766	0.713707	0.828238	0.815587	0.930682	0	0	0	0	0	0	0	0	0	0
C18H15ORF44	C18H15orf44	15.9617	15.1982	16.4647	15.7733	18.073	0	0	0	0	0	0	0	0	0	0
C18H15ORF59	C18H15orf59	33.9264	34.215	39.5821	36.9762	40.4164	0	0	0	0	0	0	0	0	0	0
C18H15ORF60 (1 OF 2)	C18H15orf60 (2 of 2)	0.581244	0.924379	0.935891	0.606516	0.711506	0	0	0	0	0	0	0	0	0	0
C18H15ORF61	C18H15orf61	3.70855	3.2219	3.30311	3.60715	3.00446	0	0	0	0	0	0	0	0	0	0
C18H16ORF61	C18H16orf61	11.2844	8.77134	10.146	9.34487	12.3879	0	0	0	0	0	0	0	0	0	0
C18H16ORF70	C18H16orf70	16.7325	17.814	17.5743	18.976	17.043	0	0	0	0	0	0	0	0	0	0
C18H19ORF12 (2 OF 4)	C18H19orf12 (2 of 4)	27.8664	29.4609	30.162	32.1735	35.1045	0	0	0	0	0	0	0	0	0	0
C18H3ORF33	C18H3orf33	1.72011	3.25002	3.68727	3.48601	3.37667	1	0	1	1	0	0	0	0	0	0
C18H6ORF27	C18H6orf27	4.54761	2.73821	2.5107	2.62282	2.34758	1	1	1	1	0	0	0	0	0	0
C18H7ORF23 (2 OF 2)	C4H7orf23 (1 of 2)	3.66678	3.2434	3.38473	3.07017	3.24435	0	0	0	0	0	0	0	0	0	0
C18ORF10	C21H18orf10	1.72177	2.08833	2.21264	1.96323	1.96999	0	0	0	0	0	0	0	0	0	0
C18ORF32		29.2288	30.6609	32.3444	26.2038	35.7044	0	0	0	0	0	0	0	0	0	0
C19H16ORF80		5.09101	3.95333	3.82897	5.24362	4.38396	0	0	0	0	0	0	0	0	0	0
C19H18ORF21 (2 OF 2)	C19H18orf21 (1 of 2)	3.26768	3.60895	3.62915	4.7115	4.47243	0	0	0	0	0	0	0	0	0	0
C19H1ORF172 (2 OF 2)	C19H1orf172 (2 of 2)	0.350562	0.481969	0.677604	0.598879	0.441108	0	0	0	0	0	0	0	0	0	0
C19H1ORF212	C19H1orf212	18.9168	17.8366	18.5954	18.2058	19.7644	0	0	0	0	0	0	0	0	0	0
C19H1ORF216	C1orf216	35.6193	43.3714	56.8406	50.4787	58.7331	0	1	0	1	0	0	0	0	0	0
C19H1ORF51 (1 OF 2)	C19H1orf51 (1 of 2)	1.73484	14.1259	13.6471	14.1451	4.10589	1	1	1	0	0	0	1	0	0	1
C19H1ORF85	C19H1orf85	7.34934	7.33135	8.07527	7.3814	9.80522	0	0	0	0	0	0	0	0	0	0
C19H6ORF136	C19H6orf136	5.25182	4.82693	4.8152	6.05276	5.38558	0	0	0	0	0	0	0	0	0	0
C19H6ORF52	C2H6orf52	24.1974	20.3885	21.8831	18.5435	24.3521	0	0	0	0	0	0	0	0	0	0
C19H6ORF62	C19H6orf62	0.1729	0.199958	0.246636	0.215104	0.195338	0	0	0	0	0	0	0	0	0	0
C19H7ORF41	C19H7orf41	119.089	113.708	128.092	113.135	116.225	0	0	0	0	0	0	0	0	0	0
C19H7ORF46	C19H7orf46	0.175428	0.408362	0.470742	0.407802	0.44488	0	0	0	0	0	0	0	0	0	0
C19H7ORF64	C19H7orf64	25.6406	27.5872	27.6136	27.7576	29.1335	0	0	0	0	0	0	0	0	0	0
C19H8ORF80 (4 OF 5)	C19H8orf80 (1 of 5)	0.204025	0.523323	1.05221	0.322226	0.532367	0	0	0	0	0	0	0	0	0	0
C19H8ORF83	C19H8orf83	12.0568	12.1848	12.4711	12.9603	11.9759	0	0	0	0	0	0	0	0	0	0
C19H9ORF6	FAM206A	1.53678	1.6319	1.80558	1.86415	1.86877	0	0	0	0	0	0	0	0	0	0
C19H9ORF91	C9orf91	1.22958	1.40384	2.65155	1.46179	1.55201	0	0	0	0	0	0	0	0	0	0
C19ORF2	C18H19orf2	11.4873	11.3616	12.932	13.1199	13.4195	0	0	0	0	0	0	0	0	0	0
C19ORF20	C19orf20 (1 of 2)	7.01687	5.09505	4.76956	3.96295	5.98676	0	0	1	0	0	0	0	0	0	0
C19ORF24		7.2633	7.58301	7.30093	7.54571	8.44395	0	0	0	0	0	0	0	0	0	0
C19ORF47	C18H19orf47	17.7217	12.9337	12.3532	12.0572	13.6098	1	1	1	0	0	0	0	0	0	0
C1D	c1d	13.362	12.6857	13.1737	13.8383	13.7051	0	0	0	0	0	0	0	0	0	0
C1GALT1 (2 OF 2)	C1GALT1 (2 of 2)	0.826929	0.808079	0.72224	0.795903	0.696827	0	0	0	0	0	0	0	0	0	0
C1GALT1A	c1galt1a	7.84823	7.65478	7.53396	7.38765	6.87739	0	0	0	0	0	0	0	0	0	0
C1GALT1B	c1galt1b	8.553	9.122	9.1843	9.21536	10.0532	0	0	0	0	0	0	0	0	0	0
C1GALT1C1	c1galt1c1	19.585	21.0203	20.9917	21.0223	24.3743	0	0	0	0	0	0	0	0	0	0
C1H10ORF26 (2 OF 2)	C1H10orf26 (2 of 2)	8.04149	9.2293	9.83657	9.75233	9.88072	0	0	0	0	0	0	0	0	0	0
C1H10ORF28	C1H10orf28	26.9091	26.9091	27.9637	25.2445	26.9508	0	0	0	0	0	0	0	0	0	0
C1H11ORF73	C1H11orf73	5.67576	5.21575	4.72571	4.97547	5.3209	0	0	0	0	0	0	0	0	0	0
C1H15ORF23	C1H15orf23	6.83396	2.5082	1.87361	2.0245	1.75908	1	1	1	1	0	0	0	0	0	0
C1H16ORF88	C1H16orf88	10.5158	7.93135	7.32168	6.39073	9.30664	0	0	0	0	0	0	0	0	0	0
C1H20ORF7	C1H20orf7	0.296661	0.398809	0.329942	0.289739	0.297689	0	0	0	0	0	0	0	0	0	0
C1H2ORF55 (2 OF 2)	C1H2orf55 (2 of 2)	1.7062	1.56203	2.31674	2.00655	2.43268	0	0	0	1	0	0	0	0	0	0
C1H4ORF33	C1H4orf33	1.69574	1.61799	1.90715	1.71303	1.74704	0	0	0	0	0	0	0	0	0	0
C1H4ORF34	C1H4orf34	7.0517	8.18835	9.2311	8.3642	9.13353	0	0	0	0	0	0	0	0	0	0
C1ORF109	C19H1orf109	3.56285	3.34548	6.62165	5.53774	6.59376	0	1	0	1	0	0	0	0	0	0
C1ORF124		2.10812	2.01551	1.99741	2.00935	2.3698	0	0	0	0	0	0	0	0	0	0
C1ORF135		1.22563	0.330085	0.398542	0.27945	0.270279	1	1	1	1	0	0	0	0	0	0
C1ORF144 (2 OF 2)	C23H1orf144	11.198	10.3029	10.8771	10.2722	10.6698	0	0	0	0	0	0	0	0	0	0
C1ORF183		4.32076	4.51851	4.27574	4.56577	4.14286	0	0	0	0	0	0	0	0	0	0
C1ORF43 (2 OF 2)		3.25025	3.12765	3.10586	3.41131	2.97485	0	0	0	0	0	0	0	0	0	0
C1ORF51 (1 OF 2)		9.63843	11.0097	10.6832	10.2922	4.51015	0	0	0	1	0	0	1	0	0	0
C1ORF52	CZv9_NA991H1orf52	14.1856	17.9278	17.295	17.077	19.0928	0	0	0	0	0	0	0	0	0	0
C1ORF65	CABZ01076817.1	25.4845	25.4126	26.4034	29.0575	28.9199	0	0	0	0	0	0	0	0	0	0
C1ORF68		0.534358	0.135487	0.310718	0.16589	0.320119	0	0	1	0	0	0	0	0	0	0
C1ORF70	si:dkey-31b16.9	47.028	46.4622	48.86	45.9937	49.1941	0	0	0	0	0	0	0	0	0	0
C1ORF9 (2 OF 2)		11.418	11.7796	15.1122	15.7848	14.2	0	0	0	0	0	0	0	0	0	0
C1QB	c1qb	3.25961	3.54837	3.89979	3.61196	3.74222	0	0	0	0	0	0	0	0	0	0
C1QBP	C1QBP	41.183	28.1269	29.0736	29.2461	33.3535	1	1	1	0	0	0	0	0	0	0
C1QC	c1qc	3.22745	4.63983	7.33668	4.70116	9.2882	0	0	0	0	0	0	0	0	0	0
C1QL1 (1 OF 3)		34.9025	106.608	64.8843	140.571	84.0832	1	1	1	1	0	0	0	0	0	0
C1QL2	C1QL2	1.56301	1.4609	1.58859	1.21769	0.942684	0	0	0	0	0	0	0	0	0	0
C1QL3B		0.681997	0.658801	0.63179	0.735131	0.74792	0	0	0	0	0	0	0	0	0	0
C1QL4 (1 OF 2)	C1QL4 (2 of 2)	9.75062	8.43788	7.75657	6.59961	5.58644	0	0	1	1	0	0	0	0	0	0
C1QL4 (2 OF 2)	C1QL4 (1 of 2)	2.92998	2.48541	2.30222	2.11338	2.0247	0	0	0	0	0	0	0	0	0	0
[truncated: 16,300 more rows]
