# Supplementary material for: RNA-seq of the aging brain in the short-lived fish N. furzeri – conserved pathways and novel genes associated with neurogenesis
Source: Aging Cell. 2014 Jul 25;13(6):965–74. doi: 10.1111/acel.12257 (PMC4326923; doi:10.1111/acel.12257)
Supplement: Table S3 — Cluster membership of DEGs. [file acel0013-0965-sd4.xls]

## Sheet: Sheet1
Cluster_1	Cluster_4	Cluster_3	Cluster_4	Cluster_5	Cluster_6
AB57_0028	100092893	A5HL63_ORYLA	24242	ABAT	1-SF
ABCA1B	ABHD4	A8HG53_ORYLA	AADACL2	ABCA7	30677
ABCC1	ABLIM3 (2 OF 3)	AAAS	ABCA1A	ABHD2 (1 OF 2)	AASDHPPT
ABCC10	ACANA	AARS	ABCD1	ABI1A	ABCB3L1
ABCG4B	ACANB	ABCB10	ABI3 (1 OF 2)	ACOT7	ABCG4A
ABI1B	ACBD5A	ABCB8	ABLIM2	ACSF3	ACOT2
ACACA	ACSF2 (2 OF 2)	ABCB9	ACVR1L	ACVR2A	ACSF2
ACAD9	ACSL5	ABCF1	ADAM15	ADAM23 (2 OF 2)	ADCY2A
ACADVL	ADAD2	ABCF3	ADAMTSL1	ADAMTS15 (2 OF 2)	AKAP13 (1 OF 2)
ACAT2	ADCY1B	ABHD10B	ADCK3 (1 OF 2)	ADAR	AKT3 (1 OF 2)
ACLYA	ADHFE1	ABHD13	ADORA2B	ADARB2 (1 OF 2)	ALDH1L1
ACOX3	ADRB1	ABHD3	ADRA2DA	AFAP1	ANFC1_ORYLA
ACP1	ADSS	ACADS	ADRB2A	AFAP1L2	ANGPTL3
ACP6	AIF1	ACOT9	AGFG2	AGAP_AGAP000713	ANKRD28 (2 OF 2)
ACSBG2	AK4	ACTC1A	AIM1L	AGAP005884	ANO8 (2 OF 2)
ACSL3A	AK5	ADAM17B	ALDOB	AGPAT4	APOBEC2 (2 OF 2)
ACSL6	ALKBH4	ADCK4	ALX1	AK1	APOF
ACTC1B	AMBPL	ADCK5	AMOTL2B	AKAP9	APOL2
ACTL6A	AMDHD2	ADSSL	ANGEL1 (1 OF 2)	AL929222	ARAP2
ACTN4 (1 OF 3)	AMFR	AEBP2	ANGPTL1	ALAS2	ARAP3
ACTR3	ANGPT2	AGPAT6	ANKFN1	ANK1 (1 OF 2)	AREGB
ACY1	ANKRD16	AHSA1	ANKRD34C	ANK1 (2 OF 2)	ARHGAP18
ADA	ANKRD57 (3 OF 3)	AIMP1	ANKRD5 (1 OF 2)	ANKRD27	ARHGAP21 (1 OF 2)
ADAMTS12	ANTXR2A	AKIRIN2	ANO4	ANKS1AA	ARHGAP23 (1 OF 2)
ADCK1	ANXA5 (1 OF 2)	ANAPC2	AP2A2	AOX1	ARHGAP39
ADCK3 (2 OF 2)	AP4S1	ANKRA2	AP4B1L	APRT	ARID5A
ADH8	APCS	ANKRD49	APOEA	ARHGDIG	ARMC3
AEBP2 (2 OF 2)	APOEB	API5	ARHGAP29 (1 OF 2)	ARID1AB	ASAH1
AGAP2	ARG1	APOA1	ARHGAP4A	ARID1B	ASB13
AGPS	ARHGAP12 (2 OF 2)	ARAF	ARHGAP4B	ATF5 (1 OF 2)	ASPA
AGR2	ARHGAP15	ARF4 (3 OF 5)	ARHGAP6 (1 OF 2)	ATP1B3A	ASPHD1
AHCY	ARHGEF10	ARF6 (2 OF 2)	ARHGEF26	ATRN	AVPR1A (2 OF 2)
AHR1B	ARNTL2 (2 OF 2)	ARNTL1A	ARL5C	AXIN1 (1 OF 2)	BAIAP2 (2 OF 2)
AHSG	ARPC1B	ARNTL2	ARRB1	B3GALTL (1 OF 2)	BATF3
AIDA	ATG13	ARPP19B	ARRDC2	BCAN (2 OF 2)	BCKDHBL
AIFM1	ATG2A	ARR3A	ARRDC3	BCL11B (2 OF 2)	BCL2L1 (3 OF 3)
AKR1A1B	ATMIN	ASMT	ASB11	BCL11BA	BDNF
ALCAMB	ATP2A1	ATAD3B	ATF3	BIRC6	BNIP3L (2 OF 2)
ALDH1A2	ATP8B3	ATPAF2	ATG4D (2 OF 2)	BNC1	BTD
ALDH7A1	B3GNT7	ATXN2L	ATP6V1C1A	BNC2	BX005223
ALDOA (1 OF 2)	BATF	BAG2	B4GALT1 (1 OF 2)	BPTF	BX248082
ALG6	BCAT1	BAZ1A	BAG3	BRSK1 (2 OF 2)	BX470254
AMDHD1	BDKRB2 (1 OF 4)	BAZ1B	BAI1 (3 OF 3)	BTNL9	BX664721
AMOTL2A	BECN1	BBOX1	BAIAP2L1B	BX323449	C13H10ORF54
ANFC2_ORYLA	BEST3	BCCIP	BBC3	BX465195	C18H3ORF33
ANGPTL2	BIN2B	BHLHE22	BCR (2 OF 2)	BX927371	C25H12ORF29
ANKLE1	BLCAP	BHLHE23	BDH1	C11H3ORF21 (1 OF 2)	C7ORF42
ANKRD10A	BLOC1S3	BMP4	BHLHE40	C18H11ORF41 (1 OF 3)	CABLES2 (2 OF 2)
ANLN	BMPR1BA	BOD1	BHLHE41	C1ORF51 (1 OF 2)	CABZ01069013
ANP32B	BNIP3L (1 OF 2)	BOP1	BM1_11465	C1QL4 (1 OF 2)	CABZ01083834
ANPEPA	BRI3	BRD7	BM1_53250	C1QTNF6A	CABZ01084505
ANTXR1	C11ORF67	BUB3	BNIP3	C21H5ORF4	CACNG7B
ANXA13	C13H1ORF63	C10ORF46	BPHL	C21H9ORF25 (1 OF 2)	CAPN1A
ANXA4	C15ORF58	C11H12ORF10	BSDC1	C2CD3	CBX7 (1 OF 2)
AOC2	C17H14ORF159	C12H16ORF53	BX248501	C2ORF89	CBX8B
AP2A1	C17ORF39 (2 OF 2)	C14H4ORF14	BX908771	C7H7ORF52	CC1
AP3M2	C18H12ORF23	C17H14ORF166	C11H19ORF22	CA16B	CCDC114
APAF1	C19H1ORF216	C19ORF20	C13H14ORF153	CABZ01031613	CCDC88B
APCDD1	C1H2ORF55 (2 OF 2)	C19ORF47	C14ORF118	CABZ01038514	CCR9B
AQP8 (2 OF 3)	C1ORF109	C1ORF68	C14ORF37	CABZ01061717	CD22
AQR	C20H15ORF24 (1 OF 2)	C1QBP	C17H14ORF43 (1 OF 2)	CACHD1	CD3E
ARFGAP1	C20H6ORF204 (2 OF 2)	C23H20ORF24	C17H15ORF52	CACNB3B	CD82B
ARHGAP11A	C24H18ORF55	C2H5ORF22	C17ORF28 (2 OF 2)	CACNG4 (1 OF 2)	CD93
ARHGAP19 (1 OF 2)	C4H7ORF59	C3H19ORF52	C19H1ORF51 (1 OF 2)	CACNG6B	CDC42EP1 (2 OF 2)
ARHGAP19 (2 OF 2)	C5AR1	C5H9ORF41	C1QL1 (1 OF 3)	CAHZ	CDK5R2B
ARHGAP22 (1 OF 2)	C6H20ORF111	C8ORF41	C21ORF62	CAMKMT (2 OF 2)	CFLAR
ARHGAP35 (2 OF 2)	C6H3ORF19	CAPN10	C23H12ORF41	CAMKVB	CFP
ARHGAP40	C8G	CARM1	C23H20ORF177 (1 OF 2)	CAO19	CHGA
ARHGAP42 (2 OF 2)	C8H20ORF54	CASP8AP2	C23H6ORF130	CAPN5B	CNGB1A
ARHGDIA	C9ORF140	CBX3A	C25H1ORF51 (2 OF 2)	CASZ1	CNTN1B
ARHGEF15 (1 OF 2)	CA6	CCDC43	C2CD4C (2 OF 2)	CBFA2T3	COBLL1 (2 OF 2)
ARHGEF2	CABLES1	CCDC58	C3H9ORF95	CBLN1	CR352258
ARID1AA	CABZ01039845	CCNC	C5H2ORF42	CCDC165	CRHBP
ARMC10	CABZ01078974	CCNT2B	C5H8ORF4 (1 OF 2)	CCDC88A (1 OF 2)	CRYBB3 (1 OF 2)
ARMC6	CACNB4A	CCT3	C5H9ORF25 (2 OF 2)	CD151L	CT990567
ARPC1A	CACNG5 (1 OF 2)	CCT5	C8H22ORF36 (1 OF 2)	CD59 (1 OF 2)	CTSBA
ARPC2	CALCOCO1	CCT6A	C8H9ORF172 (2 OF 2)	CD97 (1 OF 3)	CTSS (1 OF 2)
ARPC5B	CALM1B	CDC16	CABZ01054391	CD9B	CX43
ARR3 (1 OF 2)	CAND2	CDC42EP4A	CABZ01060296	CDC42BPA	CXC64
ARSI (2 OF 2)	CAPN2 (3 OF 3)	CDK4	CABZ01063789	CDH12 (2 OF 2)	CXCL14
ASCL1A	CARKD	CDK8	CABZ01072585	CDH19	CXCR4B
ASCL1B	CASC3	CDK9	CABZ01074435	CDH4	CYBA
ASH2L	CBX7 (2 OF 2)	CHADL (2 OF 2)	CABZ01087422	CDH6	DDAH2
ASNS	CBX8A	CHCHD2	CACNA1F (2 OF 2)	CEP120	DKK3 (2 OF 2)
ASPM	CCDC113	CHCHD4	CALCOCO2	CEP170 (1 OF 2)	DOCK8
ASPN	CCDC135	CHORDC1 (1 OF 2)	CAMKVL	CHD5	DUSP15 (2 OF 2)
ATAD2	CCDC19	CHPT1	CASC1	CHD7	DUSP7
ATAD2B	CCDC37	CHST12 (5 OF 7)	CASKIN2 (1 OF 2)	CHKB	E3WET7_ORYLA
ATAD5A	CCDC50 (1 OF 2)	CLOCK	CBLC	CHRM2A	EF1
ATF4 (1 OF 2)	CCDC80	CLPTM1	CBSA	CLCN1B	EIF2AK2
ATF7IP2	CCNG1	CNN2	CBWD	CLIC1	EIF4EBP1 (1 OF 2)
ATIC	CCNI2	CNPY2	CCDC136B	CLSTN2 (2 OF 2)	EIF4EBP3L
ATM	CCNL1	COPB2	CCDC149A	CLTCB	ELK1
ATOH1C	CCNO	COPS6	CCS	CMTM7	ELL (2 OF 2)
ATP2A2B	CD53	COX10	CD109	CNDP1	ELTD1
ATP5G3 (2 OF 2)	CD63	COX4NB	CD302	COL19A1	ENDOV
ATP5IB	CDC37L1	CPSF2	CDC26	COL4A1	ENPP2
ATP8A2	CDK17	CPSF5	CDC42EP1 (1 OF 2)	COL4A2	EPB41L4B
ATPBD4	CDKN2AIP	CR450714	CDH17	COL5A2 (2 OF 2)	EPHB4A
ATRX	CDO1	CRLS1	CDK19	COL6A3	ERFL3
ATXN10	CEBPB	CRTAC1A	CDKL1	COL8A1B	F3B
AURKA	CEP78	CRY2A	CDKN1A	COLQ (1 OF 2)	FAM13B
AURKC	CHCHD6 (2 OF 2)	CSE1L	CEP89	CPIPJ_CPIJ019717	FARP2
B3GALNT2	CHMP7	CSTF1	CH73-314P17	CR354435	FGD5 (1 OF 3)
B4GALT5	CHRM5A	CT573264	CHN1	CREBBPA	FGD6
B6F103_ORYLA	CIAPIN1	CT573389	CHRDL2	CRYBB2	FGFBP1 (2 OF 2)
BA1	CLASRP	CTH	CHRM5B	CSF1A	FGFR1OP
BAD (2 OF 2)	CNGA1 (2 OF 2)	CTNNA1 (2 OF 2)	CHRNA10	CTTNBP2NL	FKBP5
BARD1	CNKSR2 (1 OF 2)	CU659670	CISH	CUX2	FMNL1 (1 OF 2)
BARHL2	CNPPD1	CU693369	CITED4 (2 OF 2)	CXCL12B	FN1B
BASP1	CNR1 (2 OF 2)	CU896602	CLDN20 (2 OF 2)	CXXC4	FOXG1B
BBS7	COA5	CYB5B	CMN	CYP26B1	FRMD1
BCAN	COG2	CYC1	CNGB1 (2 OF 2)	CYP27A1	GAG-POL
BCL11AB	COL1	CYCSB	CNST	DAB1A	GGA2
BCL2L10	COL4A3BP (1 OF 2)	CYP1C1	CNST (2 OF 2)	DACHD	GIMAP7 (3 OF 27)
BCL6B	COL8A2	CYT1L	COBL	DAPC	GIMAP7 (3 OF 31)
BCL7A	CORO1A	DAO	COL7A1	DCC	GJB1 (2 OF 2)
BCL9	COX5B (3 OF 3)	DCLRE1A	COLEC12	DCHS1	GJB7
BMP3	CR388126	DCUN1D5	CORIN	DDAH1	GLIPR1B
BMS1L	CR457462	DDX18	CPNE2	DDR2L	GORASP2 (2 OF 2)
BOC	CR556710	DDX28	CR293500	DENND2A (1 OF 2)	GPNMB
BOD1L	CR847904	DDX39AB	CR388416	DENND4C	GPR18
BORA	CREBL2	DDX54	CR762483	DGKG	GPR45
BPGM	CREBZF	DDX56	CRBN	DGKK	HAPLN2
BRAT1	CRIPT	DEAF1 (1 OF 2)	CREB1	DGKQ	HAPLN4
BRCA1	CRY-DASH	DHX15	CRY1 (2 OF 2)	DHRS4	HCK
BRD3A	CRY1 (1 OF 2)	DHX30	CSRNP1A	DIABLO (1 OF 2)	HFM1
BRIP1	CRY5	DHX35	CSRNP1B	DIAPH2	HGF (1 OF 2)
BRMS1LB	CRYL1	DKC1	CT956064	DLG4 (1 OF 3)	HIPK1 (2 OF 2)
BUB1	CSF1RA	DLX2B	CTDSP2	DNAJC5GB	HIVEP2 (1 OF 2)
BUB1B	CSF1RB	DMAP1	CTGF	DNM1 (2 OF 2)	HIVEP3 (1 OF 3)
BX284638	CSF3R	DNAJA2L	CU914772	DOCK1 (3 OF 3)	HIVEP3 (2 OF 3)
BX539326	CSTA	DNAJA3 (1 OF 2)	CUZD1 (1 OF 2)	DOCK6	HK2
C10ORF2	CT573494	DNAJC11	CYBASC3 (2 OF 2)	DPCR1	HLFA
C11H3ORF64	CTNNAL1	DNAJC2	CYP17A2	DPF1	HSPB15
C12H16ORF79	CTSA	DNAJC21	CYP2AD2	DRD4A	IFT88
C12H17ORF48	CTSF	DNAJC25	CYP2N13	DST	IKBKE
C13H6ORF108	CTSO	DNAJC3	CYTH4B	DUSP3 (1 OF 2)	IL1B
C13H6ORF154	CTSZ	DNAJC9	DAP1B	DUSP8	IL1R2
C13H6ORF203	CU459095	DPAGT1	DAZL	DYNC1H1	IL4I1
C16H6ORF174 (1 OF 2)	CU570987	DPEP2	DBP1	DZHRGP	IL8
C17H2ORF43	CU611050	DPP3	DBP2	EBF1 (3 OF 3)	INF2 (2 OF 2)
C18H6ORF27	CU928191	DRG1	DCDC2	EBF3	INPP4B
C1H15ORF23	CYP1B1	DRG2	DENND1B	EFNA2	INPP5JA
C1ORF135	CYP3A65	DTWD2	DENND3B	EFNA3B	INPPL1B
C20H6ORF115	CYTH1	DUS3L	DENND4A	EFNB3B	IRF1
C20H7ORF47	CYTH1 (2 OF 2)	DZIP1	DEPDC5	EHD3	IRF8
C22H1ORF53	CYTL1 (1 OF 2)	E2F4	DHRS11	ELAVL3	ITGAM
C22H3ORF63 (2 OF 2)	DAPK1	E2F6	DIP2BA	EP300B	ITGB2
C24H17ORF96	DCAF8	EBP	DLG1	EP400NL	ITGB4
C24H8ORF33	DDB2	EIF2AK1	DLG1L	EPAS1B	ITPR3
C25H15ORF42	DDX21	EIF2AK4	DNAJB2	EPHB1	JDP2 (2 OF 2)
C4H12ORF48	DDX52	EIF2S2	DNAL1	EPHB2 (1 OF 2)	KCNJ10 (1 OF 2)
C4H9ORF100	DENND2A (2 OF 2)	EIF3B	DOC2A (1 OF 2)	EPHB3 (1 OF 2)	KCTD3
C4ORF27	DHRSX	EIF3J	DOC2D	ERC2 (1 OF 2)	KIAA1826
C6 (1 OF 2)	DIS3	EIF4E (1 OF 2)	DOCK3	ESRRB (1 OF 2)	LCP1
C6H7ORF57	DKK3	EIF4E1C	DUSP28	ESRRGA	LMJF_22_1700
C7H20ORF27 (1 OF 2)	DMTF1	EIF4G1 (2 OF 3)	DUSP4	F13A1 (3 OF 3)	LMO7B
C7H4ORF44	DNAH12	EIF4G3	DUSP5	FAM151B	LOAG_07716
C8H1ORF106 (1 OF 2)	DNAH5	ENOPH1	DYDC2	FAM160A1	LOC100002756
C8ORF55 (2 OF 2)	DNAJB1A	EOMESA	DYRK4	FAM168A	LOC100049432
C8ORF84	DNAJC17	ESD	EAF1	FAM184B	LOC100534853
C9E6G2_ORYLA	DNAJC4	ETF1	ECM1 (2 OF 2)	FAM190B (2 OF 2)	LOC100535084
C9H2ORF76	DNASE1L1	FAM193B	EFCAB1	FAM38B (2 OF 5)	LONRF2
CABZ01041002	DOK1B	FAM36A	EFNA1A	FAM53C	LONRF3
CABZ01057358	DPYD	FAM53B (1 OF 2)	EFNA1B	FAT3 (3 OF 3)	LPXN
CABZ01068819	DTNBP1B	FAM54B	EGR4 (2 OF 2)	FGD1	LRRC48
CABZ01070258	EAPP	FAM98A	EHMT1 (2 OF 2)	FGF14 (2 OF 2)	LY75
CABZ01072091	ECE2	FER	EIF4EBP2	FGF8B	LYZ
CACNA1DA	EEF1DA	FIP1L1	EPB41	FHOD3 (2 OF 2)	LZTS2B
CACNA2D3	EEF1DB	FLVCR1	EPOR (1 OF 2)	FIGN (2 OF 3)	MAGI3 (1 OF 2)
CAD	EEF2B	FOXD3	ERN2	FILIP1 (2 OF 2)	MAP4K1
CALRL	EEF2K	FOXG1A	ERP27	FKBP14 (1 OF 2)	MAPKAPK5
CALRL2	EEPD1	FOXJ1B	ETV5B	FOXP1B	MARCO
CALUB	EFHA2 (2 OF 2)	FPGS	EZH1	FOXP2	MASP1
CANT1A	EGLN1 (2 OF 2)	FZD1	F2	FOXP4	MAT2A
CAPN1 (1 OF 2)	EIF3D	FZD10	FABP1	FSTA	MCOLN3 (2 OF 2)
CAPN3 (2 OF 2)	EIF3F	G3BP1	FAH	GABRA3	MERTK
CASC5	EIF3G	GALE	FAM102BB	GABRR2 (2 OF 2)	MFAP4
CASP3A	EIF3K	GARS	FAM107A	GATA1	MINPP1 (2 OF 2)
CBL (2 OF 2)	EIF3S6IP	GATAD1	FAM13A	GATA2 (1 OF 2)	MLPHB
CBX1A	EIF4E	GBA2	FAM160A1 (2 OF 2)	GATA3	MMP13A
CBX1B	EIF5AL1	GCGB	FAM176A (2 OF 2)	GBE1 (1 OF 2)	MPDZ (2 OF 2)
CBX2	EML3	GEMIN7	FAM20A	GDI1	MPP1
CBX5	EMP3 (2 OF 2)	GFM1	FAM57B (1 OF 2)	GGT7 (2 OF 2)	MPZL2 (2 OF 2)
CCBL2	ENO4	GINS1	FAM60A	GIMAP7 (102 OF 116)	MSRB2
CCDC102A	ENTPD1	GNG5	FAM63A	GJD2 (1 OF 2)	MYBPC2A
CCDC69	ENV	GNGT1	FAM98C	GLI3	MYO1F
CCDC74A	EPS8L1 (1 OF 2)	GNL3	FBXL2	GLRA1	MYO1G
CCDC99	EPS8L2	GOLT1B (1 OF 2)	FBXL4	GNA14A	MYO7BB
CCL1	EPS8L2 (1 OF 3)	GPAM	FBXO21	GNG13 (1 OF 2)	MYOC (1 OF 2)
CCNA2 (2 OF 2)	EPS8L3	GPATCH4	FBXO25	GNG4	NAT2
CCNB1	ERAL1	GPR4	FBXO32	GPC3	NCF1
CCNB2	ERCC2	GRPEL1	FBXO48	GPC5	NCKAP1L
CCNB3	ETV3L	GRWD1	FES	GPM6AB	NFKBIAB
CCND1	ETV6	GSPT1	FHDC1	GPR124	NINJ1
CCNE2	F2R	GTF2H5	FHL5	GPR17 (1 OF 2)	NOTCHL
CCNF	FAIM (1 OF 2)	GTF3C4	FILIP1L (2 OF 3)	GPX1A	NOTS
CCNG2	FAIM2 (1 OF 2)	H2AFVL	FLCN	GRIN2AA	NPTX1 (1 OF 2)
CCNJL	FAM114A2	H3F3D	FLNCB	GRIP1	NPVF
CCP110	FAM124A	HADHB	FLOT1A	GSG1L	NRF1
CD276	FAM13C (2 OF 7)	HAPLN1A	FMN1 (1 OF 2)	GSTENG00015376001	NT5C1A (2 OF 2)
CD44 (1 OF 2)	FAM171B (2 OF 2)	HARS	FMO5	H1F0	NTS
CD81 (2 OF 2)	FAM181B	HAUS6	FNDC4 (1 OF 2)	HCN3 (1 OF 2)	NUDT4B
CD99L2	FAM185A	HCCS	FOS (3 OF 3)	HECW1 (2 OF 2)	NYNRIN
CDC20	FAM199X	HDAC1	FOSB	HGD	OPTN
CDC25B	FAM204A	HEATR1 (2 OF 2)	FOXI1	HMPREF1026_01686	ORMDL3
CDC45	FAM26F	HEATR6	FOXO1B	HOXB3A	OSBP
CDC6	FAM43B	HER6	FOXO4	HOXC6A	P4HA1 (2 OF 2)
CDCA2	FAM50A	HIG1	FOXP1 (2 OF 2)	HOXD3A	PAG1
CDCA7	FAM69A (1 OF 2)	HIRA (4 OF 5)	FTO	HPS3	PBXIP1A
CDCA7L	FAM83A	HK1	GAB1	HS6ST1B	PCBP4
CDCA8	FAM84B	HMGB2 (1 OF 2)	GAB1 (2 OF 2)	IBTK	PDCA
CDH26	FASTKD3	HMGCS1	GADD45B (2 OF 2)	IDH3A	PDE10A
CDK1	FBLN5	HNRNPA0	GALT	IGF2BP2A	PDE6H
CDK2	FBXO7	HNRNPA2B1 (1 OF 2)	GAN	IGFBP2A	PDLIM2
CDK6	FBXW4	HNRNPAB (1 OF 2)	GAS7 (1 OF 2)	IGSF8	PER2
CDKN2D	FETUB (2 OF 2)	HNRNPH1L	GATSL1	IGSF9BA	PER2 (1 OF 2)
CDON	FGD4 (2 OF 2)	HSPA4A	GBAP1	IL17RD	PERP
CDR2 (2 OF 2)	FKBP11	HSPA4B	GCC2 (1 OF 2)	INHBB	PFKFB2 (1 OF 2)
CDR2L (1 OF 2)	FOS (2 OF 3)	HSPA5	GEM	IQGAP2	PFKP (2 OF 2)
CDV3	FP067396	HSPA9	GGT7 (1 OF 2)	ITGA3B	PFN1
CELSR1A	FP074874	HSPD1	GIG1	ITGA6A	PHLDB1 (2 OF 2)
CELSR3	FP102191	HSPE1	GIMAP7 (21 OF 27)	ITPR1 (1 OF 2)	PHOSPHO1 (2 OF 2)
CENPA	FRMPD4 (2 OF 2)	HUG	GM2A (2 OF 2)	JAKMIP1	PIK3R1
CENPE	FTCD	IFRD2	GNL1	KALRN (2 OF 2)	PLBD2
CENPF	FUNDC1	IMPDH1B	GOT1	KCNC3A	PLEK2
CENPH	FZR1	INSIG1	GPR137C	KDRL	PLEKHG3 (1 OF 2)
CENPI	G6PD	INTS12	GPR146	KHDRBS2	PMM1
CENPJ (1 OF 2)	GAB3 (1 OF 2)	INTS5 (1 OF 2)	GPR17 (2 OF 2)	KIAA0284 (1 OF 2)	PPARA (1 OF 3)
CENPK	GABARAPA	INTS6	GPR21	KIAA0889	PPARAA
CENPL	GABRB1	IPO9	GPR6	KIAA1549 (2 OF 2)	PPFIBP2B
CENPN	GABRD	IRX6A	GPR78 (2 OF 2)	KIF13BA	PPIF
CENPO	GAS2 (1 OF 2)	ISG20L2 (1 OF 3)	GPSM2L	KIF21B	PROX1B
CENPQ	GCC2 (2 OF 2)	ISYNA1	GRAP	KIF5A (2 OF 2)	PSD4
CENPT	GCK	ITM1	GRB10A	KIRREL3L	PSMB10
CEP112 (2 OF 2)	GCM2	ITPA (1 OF 2)	GRB7	KIRRELA	PSME1
CEP152	GFRA1B	KDELR2	GRID2IP (1 OF 2)	L1CAM (2 OF 2)	PSTPIP1 (1 OF 2)
CEP55L	GHRB	KHDRBS1 (2 OF 2)	GRRP1	LAMA4	PTPN6 (1 OF 2)
CETN2	GJ14745	KIAA0391	GTPBP1 (1 OF 2)	LAMB1A	PTPRC
CHAD	GMIP	KIAA0664	GUCY2C (2 OF 2)	LATS2	PTPRFA
CHAF1A	GNG2	KIAA1543 (2 OF 2)	H0315A08	LGI2A	Q8UUL6_ORYLA
CHAF1B	GPATCH3	KIN	HAGH	LIN7C	RAB3DB
CHAT	GPR143	KLHDC4	HDAC9B	LMF2A	RAD54L2 (1 OF 2)
CHCHD5	GPR144	KLHL2	HECTD1	LPAR1	RASSF8 (2 OF 2)
CHD4 (1 OF 2)	GPR22 (2 OF 2)	KPNA3	HEPACAM2	LPAR2 (1 OF 2)	RBCK1
CHD8	GPR37 (1 OF 2)	KPNB1	HIP1R (2 OF 2)	LPHN2 (1 OF 2)	RELL2
CHEK1	GPR63	KRT15	HIRIP5	LPPR3A	REP15
CHMP5 (1 OF 2)	GPR64 (1 OF 2)	LACE1A	HIVEP1	LRBA	RGS18
CHTF18	GPS2	LALBA	HLF	LRCH2	RGS5A
CILP	GRAMD2 (1 OF 2)	LARP4 (1 OF 2)	HNF4A	LRRC16A (1 OF 2)	RHOGB
CISD2	GRAP2B	LARP4 (2 OF 2)	HNRNPA3	LRRC40	RHOU (1 OF 2)
CKAP2	GREB1L (1 OF 2)	LCAT	HOPX	LRRC4BA	RINL
CKAP2L	GRK7A	LIG1	HOXC12A	LRRC52 (1 OF 2)	RIOK3
CKAP4	GTF2A1L	LIX1	HRASLS5	LRRC8A	RNASET2L
CKS1B	GTPBP4	LMAN1	HRH2 (1 OF 2)	LRRCC1	RND1L
CKS2	GTPBP8	LMLN	HSF2	MACF1	RORC
CLCN1A	GUCY1A3	LOC100130342	HTR1F	MAML3	RORCA
CLDN3 (1 OF 4)	GYG2	LOXL3B	HTRA3	MAP1B	RP1L1 (2 OF 2)
CLEC3B (2 OF 2)	HAX1	LRRC17 (1 OF 2)	IM:7148400	MAP2K6	RPAP2
CLIC4	HBP1	LRRC47 (1 OF 2)	IMMP1L	MAP2K6 (1 OF 2)	RUNX1
CLIC6	HBXIP	LRRC61	INS	MAP6 (2 OF 2)	SDR16C5B
CLINT1 (2 OF 2)	HDAC5	LSM7	IP6K2	MAPK8IP1 (2 OF 2)	SEMA7A (2 OF 2)
CLIP2	HEBP1	LTA4H	IRS2	MARCH9	SEPP1A
CLSPN (1 OF 2)	HECTD2	LYAR	ITGA2B	MBNL2	SGK1
CMKLR1	HENMT1	MAEA	ITM2CB	MBP	SH3PXD2B
CNN3A	HEPACAM	MAN2B1	JARID2B	MCPH1	SH3RF2
CNP	HEPACAM (2 OF 2)	MANF	JMY (1 OF 2)	MED24	SHRPRBCK1R
CNPY1	HEYL	MARCH1	JMY (2 OF 2)	MEIS1	SI:CH211-103F14
CNTLN	HGSNAT	MARK3 (1 OF 3)	KAT2B	MEIS2	SI:CH211-106H4
CNTLN (1 OF 2)	HHIP	MARS	KAT7 (2 OF 2)	MEIS3	SI:CH211-257P7
COCH	HHLA2 (1 OF 4)	ME3	KCNG1	MLL5	SI:CH211-28E16
COE2	HIF1AL2	MEN1 (2 OF 2)	KCNK16	MMP14B	SI:CH211-67E16
COL11A1A	HNRPLL	METTL10	KCNMB4	MMP21	SI:DKEY-222H21
COL15A1B	HSD17B14	METTL3	KCTD9 (2 OF 2)	MPZ	SI:DKEY-27I16
COL16A1	HSF1	MEX3C	KHK	MRC2	SI:DKEY-38N4
COL18A1	HSP70	MFAP3L	KIAA0247 (2 OF 2)	MUTYH	SI:DKEY-73N10
COL1A1A	HSPA8L	MGAT1 (2 OF 2)	KIAA0430	MVD	SI:ZFOS-979F1
COL1A1B	ICT1	MKI67IP	KIAA1147 (1 OF 2)	MYBPC1	SKAP2
COL1A2	ID:IBD5037	MMD	KIAA1324	MYCH	SLC10A2
COL2A1A	IGHD	MOGS	KIAA1609	MYCL1 (2 OF 2)	SLC12A2 (2 OF 3)
COL4A6	IGKC (4 OF 8)	MORF4L1	KIAA1737	MYH9 (1 OF 2)	SLC24A4 (1 OF 2)
COL5A2 (1 OF 2)	IL12B (2 OF 3)	MPP4 (2 OF 3)	KITB	MYLK4 (2 OF 2)	SLC29A2 (2 OF 2)
COL5A3 (1 OF 2)	IL18RAP	MRP63	KLF2	MYO10L2	SLC2A1B
COL6A1	IL4R	MRPL14	KLF9	MYT1 (1 OF 2)	SLC35E4
COL6A2	ING5A	MRPL15	KLHL10 (2 OF 2)	MYT1L	SLC37A3
COL6A6	INPP5D	MRPL17	KLHL22	NACC1	SLC4A4A
COL9A1	IPMKB	MRPL46	LAYN (2 OF 2)	NADSYN1	SLC7A4
COL9A1 (1 OF 2)	IRAK4	MRPL51	LDLRAD2	NAT8L	SLC8A1A
COL9A3	ISCA1	MRPS34	LOC100049331	NAV2	SLCO2A1
COLEC12 (1 OF 2)	ISCU (2 OF 2)	MTDHB	LOC100497233	NBEA	SLCO3A1 (2 OF 2)
CORO1B	ITFG2	MTR	LOC100534841	NCOA3 (1 OF 2)	SNAP25
CORO1CA	ITGB5	MYBBP1A (2 OF 2)	LOC257642	NDUFS4	SNAP25A
CORO7 (1 OF 2)	ITGB8	MYBPC2 (1 OF 2)	LOC417372	NECAB2	SNX10 (1 OF 2)
COTL1	ITM2A	MYH6	LOC772047	NEFM (1 OF 2)	SNX18A
COX5AA	ITM2BB	MYNN	LRGUK	NEIL3	SOCS7
COX6C	JAGN1B	MYO19	LRMP	NEK1	SORBS2 (1 OF 2)
CPSF1	JAM2A	MYOM2 (1 OF 2)	LRP2	NEO1	SPI1L
CPZ (1 OF 2)	JMJD6	NAA25	LRP5	NEU3 (1 OF 2)	SPRR3
CQ089	JMJD7	NAA50	LRRC17	NFASC (2 OF 2)	ST3GAL1
CR478286	KCNA7	NAAA	LRRC9	NFATC2 (1 OF 2)	ST6GALNAC6
CR774184	KCNAB1	NANS	LSAMP	NFIA	STAT3
CR944667	KCNJ6	NARF (2 OF 2)	LYL1	NFIB	STAT6
CRB2B	KCNK6	NASP	LZIC	NFIX	STEAP4
CRCP	KCNMA1 (1 OF 2)	NCBP1 (1 OF 2)	MAFF	NFIX (1 OF 2)	STK35
CREB1 (2 OF 2)	KCNN1	NCLN	MANBA	NIN	STOML3 (1 OF 2)
CRELD2	KIAA0146	NCOA6	MAP1LC3B	NKD1	STRA6 (2 OF 2)
CRFB2	KIAA1949	NFE2L1	MAPK8A	NLGN2A	STXBP4
CRIP2 (2 OF 2)	KIF17	NFIL3	MARVELD1	NOS1APA	SYK
CRISPLD1A	KLHL26	NHP2	MARVELD2A	NOVA1	SYNPO2L (1 OF 2)
CRK (2 OF 2)	KLHL6	NHP2L1 (1 OF 2)	MCAM (2 OF 2)	NOVA2	TCERG1
CRMP1	KNDC1 (1 OF 2)	NIT2	MCL1B	NPAS3B	TCIRG1 (3 OF 3)
CS	KRT18 (2 OF 3)	NLK1	MCOLN1 (1 OF 2)	NR2F2	TCN1
CSPG4	KRTCAP3	NMT1A	MEF2BNB	NR5A2	TEFB
CSPG5A	KYNU	NOC2L	METTL11B	NRP1A	TENC1A
CSRNP2	L3MBTL4	NOLA1	MFAP3	NRP2A	TFEB
CTBP2	LACTBL1 (1 OF 2)	NONO	MKNK2A	NRP2B	TFEC
CTNNA2	LAMP1	NOP2	MLH1	NT5DC1	THRB
CTNNBL1	LANCL1	NOP56	MMP19 (1 OF 2)	NTNG1A	TLR8
CU855686	LCP2 (2 OF 2)	NOP58	MNT (1 OF 2)	NXPH2A	TLR9
CU929307	LDLRAP1A	NPEPL1	MNTB	OATX	TMED4
CYFIP2	LEPROT	NPLOC4	MOBKL2C	ODZ2 (1 OF 3)	TMEM173
CYP26C1	LHFP	NPM1	MORF4L1 (1 OF 2)	ODZ3 (1 OF 2)	TMEM82
CYP51	LMBRD2A	NUDT6	MPP2 (2 OF 2)	ODZ3 (2 OF 2)	TNNT2D
CYTH2	LNPEP	NUFIP2	MTUS1A	ORAI1 (2 OF 2)	TP53I3
DAG1	LOC100148399	NUP107	MYHC4	PAK3	TPCN1
DBF4	LOC100334925	NUP133	NAB2	PANX1 (1 OF 2)	TRIM55B
DBF4B	LOC514181	NUP155	NCOA1	PAPPA (1 OF 2)	TRIM61 (30 OF 41)
DBI	LOC772330	NUP160	NDRG4	PAX2A	TRIM66 (2 OF 2)
DBNDD1	LONRF1	NUP205	NDUFA4 (1 OF 2)	PAX6A	TRPM4 (1 OF 3)
DBX1A	LONRF1L	NUP50	NEXN	PAX7A	TSN8
DCHS1 (2 OF 2)	LPIN1 (1 OF 2)	NUP62CL	NFAT5 (1 OF 2)	PCDH17	URGCP
DCK	LPIN2 (2 OF 2)	NUP88	NFU1 (2 OF 2)	PCDH19	USP2 (3 OF 3)
DCLK2 (2 OF 2)	LRIT1A	NUTF2	NFX1	PCDH1G22	USP54 (2 OF 2)
DCTD	LRRC52 (2 OF 2)	OTX1B	NISCH (1 OF 2)	PCDH2G3	V1G111164
DCTN1 (2 OF 2)	LRRC71	PA2G4A	NKAIN3	PCDH2G9	V1G213719
DCX	LRRC8C	PAK2B	NMS	PCDH7	V1G96095
DDOST	LRRN2	PAPOLG	NR1D1	PCDHAC2 (1 OF 2)	V2RA16
DDX11	LRRTM4 (1 OF 4)	PAPSS2B	NR1D2A	PCP4L1	VIP
DDX24	MAP2K5	PAX3B	NR1D2B	PDGFRA	VTG3
DEK	MAP3K6	PCGF6	NR1D4A	PDZD4 (1 OF 2)	VTG4
DENND2C	MAP7 (2 OF 2)	PCK2	NR4A3	PDZRN4	VWDE
DENND3A	MARCH4	PCNA	NRGNA	PFI1120C	WEE2
DENND4A (1 OF 2)	MAT2B	PCNT1	NRIP1B	PHF21B (1 OF 2)	WIPF1
DEPDC1	MBD3L2	PDCD2	NRIP2	PHLDB1 (1 OF 2)	WU:FB97G01
DEPDC1B	MDFIC (2 OF 2)	PDE6G	NRSN1	PI16	WU:FD16B12
DFFA	MEGF10	PDHA1B	NT5C2L1	PKP1	ZBTB16A
DHRS3	MEI1	PES	NTPCR	PLCXD1 (1 OF 2)	ZGC:153845
DHX16	METAP2	PEX19	NUBP1	PLEKHH2	ZNF569
DHX32 (1 OF 2)	METTL5	PGAP2	NUDT8	PLP1A	ZRANB3
DHX36	MFGE8 (2 OF 2)	PGGT1B	ODF3B	PLP1B	VIT-6
DHX9	MFGE8A	PGM2L1	OTOA	PLXNA2
DIAPH3	MID1IP1L	PHF5A	OTUD1	PLXNA3
DLA	MITFA	PHGDH	OVGP1 (1 OF 5)	PLXNA4
DLAT	MKKS	PIGO	OVGP1 (4 OF 5)	PLXNB1B
DLB	MKRN2	PIP5K1A (1 OF 2)	P4HTM (1 OF 2)	PMEPA1
DLD	MLC1	PITPNA	PAIP2	POP1
DLGAP5	MMADHC (2 OF 2)	PITPNB	PARP10	POU2F2 (1 OF 2)
DLX1	MMP23B	PLAA	PAWRL	PPAP2B (1 OF 2)
DNA2	MMP23BB	PLEKHO1B	PBXIP1B	PPAPDC1A
DNAH8 (1 OF 2)	MRPS24	POFUT1	PCBP3	PPM1H
DNAI2 (1 OF 2)	MSL1 (1 OF 2)	POGLUT1	PCF11	PPP1R14AA
DNAJB11	MT-ND6	POLD1	PCGF5A	PPP2R3A
DNAJC10	MTTP	POLR2H	PCMTD1	PPTC7 (1 OF 2)
DNAJC5GA	MTUS1 (2 OF 2)	POLR2I	PCMTD2 (1 OF 2)	PRC1 (1 OF 2)
DNM2	MXRA7	POLR2K	PCMTL	PRKCG
DNMT1	MYCBPAP	POLR3E	PDCD4A	PROX1
DNMT6	MYL9L	POM121	PDCD4B	PRR12 (2 OF 2)
DNMT7	MYLIPA	POU3F2	PDE11AL	PRR18
DNMT8	MYLK4	POU3F4	PDE1A	PTCH1
DOCK7	MYLPF (2 OF 2)	PPAN	PDE1C (1 OF 2)	PTGFRN
DOT1L	MYO18L2	PPIAL4A	PDGFRB2	PTPN14
DPP9	MYSM1	PPIE	PDK2 (2 OF 2)	PTPRSA
DPT	NAA10	PPIL1	PDP2	PTRFB
DPYSL2 (1 OF 2)	NACA	PPM1G	PEA3	PURA (2 OF 2)
DPYSL2B	NACC2 (2 OF 2)	PPP1R8 (2 OF 2)	PEG10	PVRL1B
DPYSL3	NADKD1	PPP2R2BA	PELI2	PVRL2L
DPYSL4	NBL1	PPP4C	PER1	PXDN
DPYSL5A	NCCRP1	PPP4R2B	PER3	Q1EG04_TETNG
DPYSL5B	ND6	PPP5C	PEX7	Q4S4P7_TETNG
DSCC1	NDRG3B	PPP6R3	PGR	Q4SLQ1_TETNG
DSE	NDUFS1 (1 OF 2)	PRELID1	PIGB	Q8AYQ6_ORYLA
DSN1	NEK5	PREP	PIK3IP1	QUO
DSP (2 OF 2)	NELL2	PRKAG1	PIM3	RAB37 (1 OF 2)
DTL	NEU3 (2 OF 2)	PRKAR2AA	PITHD1	RAD50
DUS1L	NFKBIZ	PRKRIR (2 OF 2)	PLCH2 (2 OF 2)	RAPGEF6
DUS2L	NFS1	PRMT5	PLEKHA3	RARB
DUT	NGDN	PRMT6	PLEKHA4	RASL10A
DYNLL1	NIPA2	PROCA1	PLK2B	RBFOX2
DYNLL2 (2 OF 2)	NKAP	PSMA1	PLXDC1 (2 OF 2)	RBFOX3 (2 OF 2)
DYRK2	NKIRAS1	PSMA2	PNPLA8 (1 OF 2)	RBM12
E2F1	NKTR	PSMA4	POC1BL	RBM24A
E2F2	NMB (2 OF 2)	PSMA5	POMP	RBMS3
E2F3	NPFFL	PSMA6A	PPM1F	RCOR2
E2F7	NPL	PSMB1	PPP1R3G	RECK
E2F8	NPR1A	PSMB2	PRICKLE1B	RET1
ECHDC3	NPRL2	PSMB4	PRICKLE2 (2 OF 2)	RHBDL1
ECT2	NPY	PSMB5	PRL	RIMKLA
EEF1B2	NRBP1 (2 OF 2)	PSMB7	PRR7	RNF41L
EEF1E1	NSA2	PSMC1A	PSEN1	ROBO1
EFNA2 (2 OF 2)	NT5C1A (1 OF 2)	PSMC6	PTBP2 (1 OF 2)	ROBO2
EFNA5B	NT5C2B	PSMD1	PTPN21	ROBO2 (1 OF 2)
EFTUD1	NT5C3	PSMD11B	PTPN3	ROBO4
EFTUD2	NUAK2	PSMD12	PTTG1IPA	RORAA
EGFLAM (2 OF 2)	NUDCD2	PSMD13	Q4RYV4_TETNG	RUNX1T1
EHMT1B	NUDT16	PSMD14	Q4SKC7_TETNG	RYBPA
EHMT2	OAT	PSMD2	Q6GWU6_ORYLA	S100V1
EIF2C1	OGDH	PSME3	RAB11FIP4B	SAMD1 (1 OF 2)
EIF4G2B	OGFOD2	PTBP1 (2 OF 2)	RAB34A	SAT2
ELNB	OXA1L	PTENA	RAB3DA	SATB1
ELOVL1A	P2RY1	PTGES3A	RAP1GAP (1 OF 2)	SCAMP5
ELOVL1B	P4HA1 (1 OF 2)	PTGESL	RASD2 (1 OF 2)	SCN1A
ELOVL4B	P4HA2	PTPN2A	RASGEF1B (2 OF 2)	SCN4AB
ELOVL5	PABPC1A	PURB (2 OF 2)	RASGEF1BA	SCN4BA
ELOVL6	PACSIN3	PUS1	RASGRF1 (1 OF 2)	SCRT2
ELOVL7	PARK2	PWP2H	RASGRP3	SCUBE3
EMILIN2A	PARP3	PYGO2	RASL11B	SEMA3FA
EMILIN3 (1 OF 2)	PARVB	QARS	RCL1	SEMA3FB
EML2	PDCL3	QTRT1	RELA	SEMA6A
EML4 (1 OF 2)	PDE4B (2 OF 2)	RAB14	RENBP	SEMA6DL
EML6	PDK4	RAB1A	RFX1B	SERINC2L
EMX1	PDLIM5	RAB43	RGS8	SETD2
EMX2	PENKA	RAB8A (1 OF 2)	RHO	SFXN1
ENDOG	PEX12	RAI1 (3 OF 3)	RILP	SH2D3CA
ENPP1	PHF1	RAI14	RND1	SH2D3CB
ENTPD5 (1 OF 2)	PHF17	RANGAP1	RNF144AA	SH3BP2
EPB41L1	PICK1	RARS	RNF31 (1 OF 2)	SHE
EPHA2 (1 OF 2)	PIGC	RBB4	RNPC3	SHOX
EPYC	PION	RBBP5	RPE65 (1 OF 3)	SI:CH211-166A6
ERCC6L	PIP5K1B (1 OF 2)	RBM7	RPS21	SI:CH211-196F15
ERH	PITPNC1 (1 OF 2)	RBMX	RPS6KA2	SI:CH211-264F5
ERMP1 (1 OF 2)	PITPNM2 (2 OF 2)	REXO4	RPS6KA3A	SI:CH211-269E2
ESCO2	PKLR	RFWD3	RPS6KAL	SI:CH73-271E23
ESPL1	PKP3 (2 OF 2)	RHEBL1	RTN4RL2A	SI:DKEY-117M1
ETFB	PLA2G15	RHO (2 OF 3)	RTN4RL2B	SI:DKEY-22O22
ETNK2	PLBD1	RHOAB	SALL2	SI:DKEY-29D5
EXO1	PLCD3 (2 OF 2)	RLBP1A	SAMD12	SKOR1A
EXTL2	PLEKHA8	RMI1	SCUBE2	SLC15A4
FABP3	PLEKHG7	RNASEH2B	SDD27957_00885	SLC16A2
FADS2	PLTP	RNLS	SEMA7A	SLC16A3
FAM101B	PNO1	RNPS1	SERPINE1	SLC18A3A
FAM108A1 (1 OF 2)	POR (1 OF 2)	RPF2	SESN1	SLC45A4
FAM117B (2 OF 2)	PPARG	RPGRA	SGMS2 (2 OF 2)	SLC47A2
FAM54A	PPDPFB	RPL7L1	SGTA	SLC4A11
FAM64A	PPEF1	RPS6KB1B	SH2B3	SLC4A2A
FAM83G (1 OF 2)	PPIAL	RRP1B	SH2D5	SLC6A17
FANCD2	PPM1J	RRS1	SH2D6	SLC6A5 (1 OF 2)
FANCI	PPM1LB	RSL1D1	SH3TC2	SLC8A4B
FARSB	PPM1N (1 OF 2)	RUVBL1	SI:CH1073-143L10	SLIT1B
FASN	PPP1R16A	RUVBL2	SI:CH211-117C9	SMAD1
FAT4	PPP1R1B	S100V2	SI:CH211-119O8	SMARCA4 (1 OF 2)
FBN2B	PPT2	SAAL1	SI:CH211-182E10	SMEK1
FBXO5	PPTC7	SAC3D1	SI:CH211-188C16	SMG1
FDPS	PQLC2	SACM1L (2 OF 2)	SI:CH211-1O14	SMO
FEN1	PRDX1	SAMD8	SI:CH211-237L4	SNAP91
FEZF1	PRKCD	SAP18	SI:CH211-243A20	SOBPA
FGD3	PROS1	SARA2	SI:CH211-260O22	SORCS1
FGFR4	PROZ (1 OF 2)	SARNP	SI:CH73-112L6	SOX5
FIGF	PRPS2	SCDB	SI:DKEY-23O4	SOX6
FITM2	PRSS23	SCO1	SI:DKEY-24G18	SPON2A
FKBP14	PSAP	SCO2	SI:DKEY-266M15	SPRED2
FKBP1AA	PSD	SDR42E1	SI:DKEY-50I6	SREBF2
FKBP1AB	PSMA6L	SEC13	SI:DKEY-9P20	SSBP4 (2 OF 2)
FKBP1B	PSMF1	SEC23B	SI:DKEYP-106C3	SSH1B
FKBP2	PTGER1 (2 OF 2)	SEC24D	SI:DKEYP-109B10	ST6GAL2
FKBP4	PTGES	SELENBP1	SI:DKEYP-87E3	STMN4
FKBP7	PTK2B (1 OF 2)	SENP3B	SI:RP71-46J2	STX1A
FKBP9	PTP4A3	SEPN1	SLC12A9	STX1B
FLT4	PTPLAD2	SEPT4A	SLC25A23 (2 OF 2)	SULF2
FMNL2B	PTRH2	SERHL2	SLC26A11	SV2C
FN1	PTS	SERPINH1 (1 OF 2)	SLC2A13	SVEP1
FOXL2	PTX3 (1 OF 2)	SETDB2	SLC2A9	SVIL (1 OF 2)
FOXM1	Q4S1Y9_TETNG	SF3A2	SLC30A8	SYDE2
FOXO6 (1 OF 2)	QRSL1	SF3B2	SLC38A6	SYNGR3
FOXRED1	RAPGEF3	SF3B4	SLC4A10 (1 OF 2)	SYNJ1
FP016230	RAPGEF4 (1 OF 2)	SF3B5	SLC4A3	SYT11A
FP245543	RAPGEF5 (1 OF 2)	SFMBT1	SLC7A13	TANC1 (1 OF 2)
FREM3	RASSF8B	SHC4	SMG6	TASP1
FRMD4B (1 OF 2)	RBM26	SHROOM2 (1 OF 2)	SMU1 (2 OF 2)	TBC1D4
FSCN1 (1 OF 2)	RBM33	SI:CH211-243J20	SMYD3	TCF7L2
FSCN1 (2 OF 2)	RBM5	SKP2	SNX14 (1 OF 2)	TDRD7 (1 OF 2)
FSTL1B	RBP4L	SLBP	SNX19 (1 OF 2)	TDRKH
FTSJ	RCBTB1	SLC22A18	SNX5	TEAD1A
FZD2	RDH14B	SLC25A22	SOX17	TET2
FZD3A	RGL2	SLC25A25	SPAG16	TET3
FZD4	RGRA	SLC31A1	SPATA20	TF
FZD7A	RGS16	SLC35B1 (1 OF 2)	SPG20	TGFBR1B
G2E3	RGS9 (1 OF 2)	SLC35B2	SPHKAP	THRA (2 OF 2)
GADD45G (2 OF 3)	RHOUB	SLC35E3	SRPX2	THRAB
GAL3ST1 (2 OF 2)	RIC8A	SLC38A7	SSH3 (1 OF 2)	TIAM1
GALK1	RIN2	SLC43A1A	SSPN	TIE1
GAMT	RING1	SLC7A10 (2 OF 2)	ST6GALNAC	TMEM151A
GATM	RLBP1B	SLMO2	ST8SIA1	TMEM56B
GCN1L1	RLN3A	SMAD5	STAC	TMPRSS4A
GDE1 (1 OF 2)	RNF180 (1 OF 2)	SMARCAD1 (2 OF 2)	STARD13 (2 OF 2)	TMTC3
GEN1	ROCK2A	SMARCB1 (1 OF 2)	STK11IP	TNR
GFM2	RPE65A	SMARCD1	SULT4A1	TNRC5
GINS3	RPL10	SMARCE1	SUN1	TNRC6B (1 OF 3)
GJ14019	RPL10A	SNRNP40	SUSD1 (1 OF 2)	TNRC6C (2 OF 3)
GK19734	RPL11	SNRPA1	SUSD3	TRAPPC8
GLCCI1	RPL12	SNRPC	SWAP70 (1 OF 2)	TRIP4
GMNN	RPL13	SNRPD3L	SYAP1 (1 OF 2)	TRNP1
GNA13B	RPL14	SNRPE	SYDE1	TRPM6
GNAO1 (2 OF 2)	RPL15	SNUPN	SYNC	TVAG_057040
GNAO1A	RPL17	SNX21	SYNM	TYW3
GNB1	RPL18	SOCS6B	TACC1	UPP1
GNB1B	RPL19	SOX2	TACR2	USP24
GNB4 (2 OF 2)	RPL21	SOX3	TAX1BP1B	USP34
GPC1 (1 OF 2)	RPL23	SPON2B	TBCEL (2 OF 2)	VAX1
GPC4	RPL23A	SPOPLA	TBPL2	VGF
GPD1	RPL27	SRSF12 (1 OF 2)	TCASGA2_TC010304	VPS13C
GPR151	RPL29	SRSF1B	TCEA3	WDHD1
GPR161 (2 OF 2)	RPL30	SRSF6A	TCP11L2	WDR45
GPR182	RPL31	SSSCA1	TESK2	WU:FC51F04
GPRIN3 (1 OF 2)	RPL32	STIP1	THNSL2	XKR7
GPX7	RPL34	STK33	TIMP3	XPO1A
GSDF	RPL35	STK36	TIPARP	ZBTB20
GSG2	RPL35A	STOML2	TM9SF4	ZFHX2
GSK3B (2 OF 2)	RPL36A	STRAP	TMC5	ZFHX4
GSX1	RPL37A	SUMO2	TMEM106BA	ZFPM1
GSX2	RPL5B	SUPV3L1	TMEM150B	ZGC:110655
GTSE1	RPL7	SURF4	TMEM184A	ZGC:113263
H2AFV	RPL7A	SUSD2	TMEM184B	ZGC:113278
H2AFX	RPL9	SYNCRIP	TMEM200A	ZGC:158374
H2AFY	RPLP0	SYNCRIPL	TMEM221	ZGC:162232
H3F3B	RPLP2	TAF5	TNFAIP3	ZGC:194679
HADHAA	RPS10	TAMM41	TNFSF11	ZGC:65851
HAPLN3	RPS11	TBRG4	TNK2	ZMAT3
HAS3	RPS12	TCERG1 (1 OF 2)	TNRC18	ZMIZ1
HAUS1	RPS13	TCF7	TNS1 (1 OF 2)	ZMIZ1 (2 OF 2)
HAUS3	RPS14	TCHP	TOB1A	ZNF423
HAUS4	RPS15	TCP1	TOB1B	ZNF516
HAUS5	RPS15A	TFAM	TPD52	ZNF532
HAUS7	RPS16	TFDP1A	TPPP3	ZNF536
HBAE1	RPS18	THEM4	TRMT11	ZNF608
HBBE2	RPS20	THOC1	TRPC1	ZNF800 (1 OF 2)
HCFC1A	RPS24	THOC3	TSC1 (2 OF 2)	ZSWIM6
HDAC3	RPS26	THOC5	TSPAN11
HDDC2	RPS27	THOP1	TSPAN8
HDGFRP2	RPS27A	TIMM13	TTC14
HEATR2	RPS28	TIMM17A	TTC18
HEATR3	RPS29	TIMM22	TUFT1 (2 OF 2)
HELLS	RPS4X	TIMM50	TXNDC3
HELQ	RPS5	TIMM9	TYK2
HELT	RPS6	TINF2	UBR3
HES1 (2 OF 3)	RPS7	TMCO6	UCN3L
HES2	RPS8B	TMED2	UCP2
HES5	RPS9	TMED9	ULK1B
HES6	RRAS	TMEM126A	ULK3
HIBADHA	RXRGB	TMEM147	UPB1
HIBADHB	SAA	TMEM170B (1 OF 2)	UPF3A
HIC1	SAMSN1A	TMEM209	URGCP (1 OF 3)
HIC1L	SCG5	TMEM214	V1G210498
HIST2H2AB (22 OF 22)	SCLT1	TMEM231	V1G57470
HIST2H3A	SDCCAG8	TMEM43	VDRB
HIST2H3CA1	SDR39U1	TMEM53	VGLL4L
HMBSB	SEC14L1 (1 OF 2)	TMEM70	VIPAR
HMGA1A	SEC14L1 (2 OF 2)	TMPOB	VPS16
HMGB2 (2 OF 2)	SEC14L3	TNPO2 (1 OF 2)	VPS41
HMGN1	SENP2	TNPO2 (2 OF 2)	VSNL1 (2 OF 2)
HMGN3	SENP7 (2 OF 2)	TOMM40	WBP2
HMMR	SEPT4 (2 OF 3)	TOMM40L	WDR27 (2 OF 2)
HN1 (1 OF 2)	SERINC4	TOMM5	WDR59
HNRNPK	SERP1	TOMM7	WDR69
HNRNPL2	SERPINA10A	TOP1L	WDTC1
HNRPR	SERPINB1	TOX4 (1 OF 2)	WFIKKN2
HOXA3A	SERPIND1	TOX4 (2 OF 2)	WISP1B
HOXB4A	SERPINE2	TP53RK	WT1B
HOXB6B	SF3B1	TPM3	WU:FB63D05
HOXC1A	SFXN5 (1 OF 2)	TRAM1	XRRA1
HOXC4A	SGPL1	TRAM2	YPEL5
HP1BP3	SGPP1 (2 OF 2)	TRDN (3 OF 3)	ZFAND5A
HPDB	SHDB	TRMT6	ZFYVE19
HPDL	SI:CH211-214P13	TRRAP	ZGC:101559
HSD17B10	SI:CH211-229B6	TSR1	ZGC:109888
HSP90B1	SI:CH211-232M10	TSTD2	ZGC:154075
HSPG2	SI:CH211-66G24	TTLL4	ZGC:158309
HTRA1 (2 OF 2)	SI:CH211-67F24	TUBB6	ZGC:158463
HTRA1A	SI:DKEY-120E24	TUT1	ZGC:162948
HUNK	SI:DKEY-266F7	TVAG_462480	ZGC:174642
HYOU1	SI:DKEY-46L15	TXNDC11	ZGC:175214
IER5L	SI:DKEY-69O16	TXNDC5	ZGC:195170
IGF1	SI:ZFOS-1762D12	TXNRD1	ZGC:64085
IGF2BP3	SIRT2	TYRP1 (2 OF 2)	ZNF251 (22 OF 26)
IGSF9 (1 OF 2)	SLC12A1	U2AF1	ZNF295
IL11RA	SLC13A5 (1 OF 2)	U2AF2	ZNF385D (2 OF 2)
IMPDH2	SLC16A5 (2 OF 2)	UBA2	ZNF395B
INAB	SLC22A2	UBE2A	ZNF410
INCENP	SLC25A29 (2 OF 2)	UBIN	ZNF511
ING4	SLC25A48	UGDH	ZNRF2 (2 OF 2)
INSM1B	SLC27A6	UNC45A	PMAR_PMAR024874
INTS2	SLC2A15A	UNC93A
INTS8	SLC39A13	UROD
IPO4	SLC3A1	USP1
IQGAP3	SLC43A2 (2 OF 2)	USP14
IRX3A	SLC48A1B	USP4
IRX7	SLC4A7	USP49
ITGB1B	SLC50A1	UTP15
ITGB1BP3	SLC6A6 (1 OF 2)	V1G148697
ITIH5	SLC7A2	VCP
ITPRIP	SLCO1C1	VMHC
JMJD8	SLU7	VMHCL
KANK2	SMOC1 (1 OF 2)	VSTM4 (1 OF 2)
KAT2A	SMTNL	WDR12
KBTBD5	SNAP25B	WDR32
KBTBD8	SNAPIN	WDR36
KCNJ13	SNRK1	WDR5
KCTD1 (1 OF 2)	SNX14	WDR77
KCTD16B	SORT1A	WIZ
KCTD5	SPAG17	XPA
KDELC1	SPINT2	XPOT
KDELC2	SPNS3	XRCC6BP1
KDM3B	SPON1A	YAP1
KHDRBS1B	SPSB2	YES1
KHSRP	SQSTM1	YME1L1 (2 OF 2)
KIAA0101	SSFA2	ZBTB8A
KIAA0182 (2 OF 2)	SSR1	ZC3HC1
KIAA0564	SSR3	ZFAND5B
KIAA0586	SST	ZFP36L1A
KIAA0895L	STAC2 (2 OF 2)	ZGC:153704
KIAA0913 (1 OF 3)	STC2	ZMPSTE24
KIAA1486 (2 OF 2)	STK10
KIAA1524	STRC
KIDINS220	STXBP2
KIF11	SUOX
KIF14	SYBU
KIF15	SYCP2L
KIF18A	TAB3
KIF20A	TAC1
KIF23	TAGAP
KIF26A (1 OF 2)	TAGLN3B
KIF2C	TBR1B
KIF4A	TBX3
KIFC1	TEF (2 OF 2)
KLF11A	TFE3
KNG1	TIMP2A
KNTC1	TLR2
KPNA2	TLR5B
KRCP	TM4SF4
KRT5	TMCC3
LACTB2	TMEM106C (2 OF 2)
LAMB2L	TMEM158
LAMC1	TMEM170A
LAP3	TMEM176
LARS (3 OF 3)	TMEM179B (2 OF 2)
LCTLB	TMEM182 (1 OF 2)
LECT1 (1 OF 2)	TMEM192
LENEPL	TMEM206
LEPREL2	TMEM237 (1 OF 2)
LEPREL4	TMEM25
LHCGR	TMEM27
LHPP	TMEM55A
LHX1B	TMIGD1
LHX2B	TMUB2
LHX5	TNFRSF11B
LHX9	TNNI2 (2 OF 5)
LIG4	TOMM20B
LIMA1	TPH1 (1 OF 2)
LMAN2L (2 OF 2)	TPST1
LMNB1	TPT1
LMNB2	TRDMT1
LMO3	TRIM61 (2 OF 27)
LPAR6 (2 OF 2)	TRIOBP (2 OF 2)
LPHN2 (2 OF 2)	TRNAU1APL
LRIT3 (1 OF 2)	TRPC4 (2 OF 2)
LRPPRC	TRPC6 (2 OF 2)
LRRC8DA	TSPAN3A
LRWD1	TTC19
LUM	TTC33
LYRM7	TUBD1
LZTS1	TUSC2 (2 OF 2)
MAGT1	UBA52
MAN2A2	UBL4B
MAP1S (2 OF 2)	UBTD2
MAPK11	UBXN11
MAPK12B	UCKL1 (1 OF 2)
MARCKSL1	UNC13B (1 OF 2)
MASTL	V1G205414
MATN4	V1G225510
MBD3 (2 OF 2)	V1G94236
MBOAT2B	V2RL1
MC1R	VAMP8
MCAT	VCAM1
MCF2L2	VCANB
MCM10	VIM
MCM2	VPS4B (1 OF 2)
MCM3	WASA
MCM4	WDR96
MCM5	WFDC2
MCM6	WIPF2
MCM7	WSCD1 (2 OF 3)
MDN1	XCR1
MELK	XYLB
MESDC2	YBX1
METRN	ZBTB38
MEX3A	ZBTB7C
MEX3D	ZFAND1
MIBP	ZFAND2A
MID1IP1B	ZGC:103591
MIIP	ZGC:109885
MIOS	ZGC:153018
MIPEP	ZGC:153157
MIS18A	ZGC:153981
MKI67	ZGC:158387
MKRN4	ZGC:162297
MLEC	ZGC:194990
MLLT11	ZGC:77060
MMADHC	ZGC:77702
MMP15 (1 OF 2)	ZNF365
MMP2	ZNF451 (1 OF 2)
MMS22L	ZNF488
MND1	ZSWIM5
MORN4	TC1A
MOV10A
MPND
MPPED1
MPPED2 (1 OF 2)
MPV17
MRAS (1 OF 2)
MRC1A
MRE11A
MRI1
MRPL13
MRPL37
MRPL40
MRPL53 (2 OF 2)
MRPL54
MRPS33
MSH2
MSH3
MSI1
MSNA
MSTNB
MTFMT
MTFR1
MTHFD1
MTHFD1L
MTMR2
MTRR
MXRA8A
MYADM (2 OF 2)
MYBL1
MYBL2
MYH14
MYH9
MYHZ1
MYLZ2
MYO10L3
MYO6A
MYOM2 (2 OF 2)
NAMPT
NAP1L4
NAPRT1
NASP (1 OF 2)
NAV1 (1 OF 3)
NCANB
NCAPD2
NCAPD3
NCAPG
NCAPG2
NCAPH
NCEH1 (3 OF 3)
NCK2
NCKAP1
NCKAP5L
NDC80
NDNL2
NDR2
NDUFAF1
NDUFB6
NDUFV3
NECAP1
NEK2
NES
NET1 (2 OF 2)
NEURL4
NEUROD4
NEUROG1
NFE2L3
NFYA (1 OF 2)
NHLH2
NHSL1B
NID1 (2 OF 2)
NID2 (1 OF 2)
NINL
NKAIN1
NKX2-2
NKX2-4 (1 OF 2)
NNT
NOL6
NOM1
NOMO
NOTCH1 (2 OF 2)
NOTCH1B
NOTCH2
NPM4
NR2F5
NRARPA
NRG1
NSDHL
NUF2
NUP210L
NUP37
NUP93
NUSAP1
NUTF2L
ODAM
ODF2 (2 OF 2)
OGN
OLFML3B
ORC1
ORC5
OST4
OTOL1 (2 OF 2)
OTOL1A
OTOMP
OTPA
OTX2
PA2G4B
PACSIN1B
PAFAH1B3
PAK1
PALB2
PANE1
PAPD7 (2 OF 2)
PAQR4 (1 OF 2)
PAQR4 (2 OF 2)
PARD3B (1 OF 2)
PARP1
PARP2
PBK
PBRM1 (1 OF 2)
PCCA
PCDH18A
PCDH18B
PCDH2AA3
PCDH2G29
PCDH8
PCTP
PCYOX1
PCYT2
PDIA3
PDIA4
PDIA5
PDIA6
PDXDC1
PDXK
PECR
PEF1
PGAP1
PGM2
PGM3
PGP
PGPEP1
PHC1 (1 OF 2)
PHC2
PHF13
PHOX2B
PIGG
PIGU
PITRM1
PKN1 (2 OF 2)
PLCXD2
PLEKHM1
PLK1
PLS3
PLXNB1 (2 OF 2)
PLXNB3
PLXND1
PMELB
PMP22 (1 OF 2)
PNPT1
POC1A
POGZA
POLA1
POLA2
POLE
POLE2
POLRMT
PORCN (3 OF 3)
POSTN
POU2F2 (2 OF 2)
POU3F1
POU3F2 (2 OF 2)
POU4F1
POU4F2
POU6F2
PPID
PPIH
PPL
PPP1R14BB
PPP1R14C (2 OF 2)
PPP2R1A
PPP2R2BB
PRC1
PRDM13
PREB
PRIM1
PRKDC
PRKRIR
PRKX
PRPF40A
PRPF8
PRRC2C
PRSS35
PSIP1
PSMA6 (1 OF 2)
PSMC4
PSMD10
PSMG2
PSMG4
PTGR1 (1 OF 2)
PTK7
PTMAA
PTMAB
PTP4A1
PTPRO
PURG
PVALB1
PVALB4
PYROXD2
Q3V609_ORYLA
Q3V613_ORYLA
QTRTD1
RAB11A
RAB11AL
RABIF
RACGAP1
RAD21
RAD51
RAD51AP1 (1 OF 2)
RAD54B
RAD54L2
RAP1B
RAPH1 (1 OF 2)
RAVER1
RB1
RBBP8
RBL1
RBM12B
RBM34
RBM4
RBP1A
RBPJ
RCC2
RCN3
RECQL
REPS2
RFC1
RFC3
RFC4
RFC5
RFX7 (2 OF 2)
RGMB
RGPD2
RGS20 (2 OF 2)
RIF1
RIMS1 (2 OF 2)
RNF14 (2 OF 2)
RNF165 (2 OF 2)
RNF219
ROBO1 (2 OF 2)
ROR1
RPA1
RPA2
RPA3
RPN2
RPP38
RRBP1 (2 OF 2)
RRM1
RRM2
RRP12
RSF1 (1 OF 3)
RTKN2
RXRBA
S100S
S100T
S100U
S1PR5A
SAE1
SALL1A
SAMD10 (1 OF 2)
SAMD13
SAMHD1
SAMM50L
SARDH
SARM1
SASS6
SCAP
SCARB2
SCCPDHB
SCGN
SCML4
SCPP7
SCRN2
SEC24C
SEC31A
SELM
SEMA4E
SEMA5B (2 OF 2)
SEPHS1
37500
37865
SERPINB7
SERPINF1
SESTD1
SF3B3 (1 OF 2)
SFRP2
SFRP5
SFXN2
SFXN3
SGOL1 (1 OF 2)
SH3BGRL2
SH3GL1A
SH3PXD2A (1 OF 2)
SHC1
SHCBP1
SHD (2 OF 2)
SHMT2
SHOX2
SI:CH211-101N13
SI:CH211-105C13
SI:CH211-10A23
SI:CH211-113E8
SI:CH211-190P8
SI:CH211-69G19
SI:CH73-21G5
SI:DKEY-222F2
SI:DKEY-29B22
SI:DKEY-30C15
SI:DKEY-32E6
SI:DKEY-33I11
SI:DKEY-8E10
SI:DKEYP-110E4
SI:DKEYP-113D7
SI:DKEYP-38G8
SI:DKEYP-51F11
SIN3B
SIX2B
SKA1
SKA3
SKIV2L
SKIV2L2
SLC11A2 (1 OF 2)
SLC12A7 (1 OF 2)
SLC16A8
SLC1A6
SLC22A23 (2 OF 2)
SLC25A20
SLC25A24
SLC25A26
SLC25A38 (2 OF 2)
SLC26A1
SLC27A1A
SLC27A2
SLC27A4
SLC29A2 (1 OF 2)
SLC30A10
SLC35D3
SLC35F2 (1 OF 2)
SLC39A10
SLC44A2
SLC45A1
SLC4A2B
SLC6A18 (3 OF 3)
SLC9A1 (2 OF 2)
SMARCA4
SMARCB1B
SMARCE1 (1 OF 2)
SMC2
SMC4
SMCHD1
SMPD4
SNAPC3 (2 OF 2)
SNRPB
SNRPD2
SNRPG
SNX10A
SNX27
SOCS5A
SOX11B
SOX19A
SOX4A
SOX4B
SPARC
SPC24
SQLE (1 OF 2)
SREK1IP1
SRGAP2B
SRM
SRMS
SRR
SRSF1A
SSBP1
SSRP1A
SSTR5
ST14A
STAB1L
STAB2
STAP2A
STARD10
STARD7
STMN1A
STMN2A
SUB1
SUCLA2
SULT2A1
SUV39H1B
TACC3
TAF15
TAL2
TARS
TATDN1
TBCEL (1 OF 2)
TCF19L
TCF3
TCTN1
TDG
TECRB
TECTB
TERF2IP
TERT
TFAP2A
TFAP2B
TFAP2D
TFPI2
TFR1A
TGM2B
THA1
THBS2B
THBS3A
THTPA
THUMPD3
TIAM2 (2 OF 2)
TIMELESS
TIMM10
TIMM44 (2 OF 2)
TIPIN
TK1
TKT
TLCD1
TMEM120A
TMEM159
TMEM161A
TMEM169 (1 OF 2)
TMEM194A
TMEM26 (1 OF 2)
TMEM35
TMEM79
TMEM88A
TMOD4
TMSB10 (1 OF 3)
TMX3 (1 OF 2)
TNC
TNFAIP6
TNNC2
TNNI2 (3 OF 5)
TNNI2 (4 OF 5)
TONSL
TOP1
TOP2B
TOPBP1
TOX
TP53
TPH2
TPMA
TPRA
TPRB
TPRKB
TPX2
TRAIP
TRIM44
TRIM61 (39 OF 41)
TRIP13
TRIT1
TSEN15
TSPAN2 (2 OF 2)
TSTA3
TTC13
TTC27
TTC5
TTF2
TTK
TTL
TTLL1
TTLL12
TTYH1
TUBA1
TUBA1B
TUBA1L
TUBA8L3
TUBA8L4
TUBB2B
TUBB2C
TUBB5
TUBE1
TUFM
TVAG_299640
TXNDC16
TXNDC17
TYMS
UBA6
UBA7
UBE2C
UBE2I2
UBE2M
UBE2S
UBE2T
UBR2
UCHL3
UGGT1
UGGT2
UGT8
UHRF1
UNC119B (1 OF 2)
UNC13D
UNG
UQCRC1
UQCRC2 (1 OF 2)
URB1 (2 OF 2)
USP16
VANGL2
VARS
VASH2
VAT1
VAT1 (2 OF 2)
VCL
VDAC2 (1 OF 2)
VDAC2 (2 OF 2)
VDAC3 (3 OF 3)
VEZF1
VEZF1 (2 OF 2)
VWA1
WASB
WASF3
WDR1
WDR3
WDR35
WDR62
WDR90
WDYHV1
WEE1
WFDC1
WHSC1
WIPI1
WNT4B
WNT6
WU:FC75A09
WU:FE05A04
XAB2
XKR4
XKR6 (2 OF 2)
XPNPEP3
XPO1B
XPO5
XPR1 (1 OF 2)
XRCC2
XRCC6
XYLT1
YARS
YIF1B
YOD1
YWHABL
YWHAG1
YWHAI
ZDHHC16
ZGC:109868
ZGC:110540
ZGC:112234
ZGC:113210
ZGC:153426
ZGC:154058
ZGC:158291
ZGC:174164
ZGC:66097
ZGC:66432
ZHX3
ZIC6
ZNF280D
ZNF296
ZNF362 (1 OF 2)
ZNF367
ZNF507
ZNF697
ZNF710 (1 OF 2)
ZPLD1 (1 OF 2)
ZW10
ZZEF1
CX30
KERA
SI:CH211-133N4
