# Supplementary material for: RNA-seq of the aging brain in the short-lived fish N. furzeri – conserved pathways and novel genes associated with neurogenesis
Source: Aging Cell. 2014 Jul 25;13(6):965–74. doi: 10.1111/acel.12257 (PMC4326923; doi:10.1111/acel.12257)
Supplement: Table S4 — Enriched KEGG pathways. [file acel0013-0965-sd5.xls]

## Sheet: KEGG
Table S4 Enriched KEGG pathways
Cluster 1 (exponential decay)
Term	Count	%	PValue	Fold Enrichment	Genes	Number of N.furzeri genes* in this pathway	%up-regulated	%up & DEG	up-p.value	%down-regulated	%down & DEG	down-p.value
hsa04110:Cell cycle	39	4.00822	2.09565e-16	4.66624	E2F1, E2F2, E2F3, DBF4, PRKDC, TTK, CHEK1, CCNE2, CDC45, RAD21, MCM7, CDKN2D, BUB1, CCNA2, CDC6, CDK1, RBL1, TP53, CDK6, ESPL1, CDC20, RB1, MCM2, MCM3, MCM4, MCM5, WEE1, CDK2, ATM, CDC25B, MCM6, CCNB1, CCNB3, CCND1, CCNB2, PLK1, GSK3B, GADD45G, BUB1B	129	22.1	5	0.99705	77.9	40	0
hsa03030:DNA replication	21	2.15827	4.76436e-15	8.72426	SSBP1, POLE, POLA1, POLA2, MCM2, MCM3, MCM4, MCM5, MCM6, RPA3, RPA1, RFC5, PRIM1, RPA2, DNA2, RFC3, RFC4, MCM7, RFC1, POLE2, FEN1	42	19.4	0	1	80.6	52.4	0
hsa03430:Mismatch repair	11	1.13052	7.96186e-07	7.15281	RFC5, RPA1, EXO1, RPA2, RFC3, RFC4, MSH3, RFC1, SSBP1, MSH2, RPA3	27	26.1	3.7	0.96742	73.9	51.9	0
hsa04115:p53 signaling pathway	17	1.74717	6.45012e-06	3.73897	CDK1, TP53, IGF1, CDK6, CHEK1, CCNG2, GTSE1, ATM, CDK2, CCNB1, CCNE2, CCND1, CCNB3, CCNB2, RRM2, GADD45G, APAF1	63	45	12.7	0.47982	55	23.8	0.00993
hsa04512:ECM-receptor interaction	15	1.54162	0.00115188	2.67069	TNC, HSPG2, DAG1, COL5A3, COL5A2, COL4A6, HMMR, CHAD, CD44, COL6A6, COL1A2, COL6A2, COL6A1, LAMC1, FN1	76	25.4	7.9	0.90227	74.6	39.5	0
hsa03440:Homologous recombination	8	0.822199	0.00191844	4.27311	RPA1, RPA2, XRCC2, SSBP1, MRE11A, RAD54B, RAD51, RPA3	32	32	3.1	0.98273	68	28.1	0.01439
hsa03420:Nucleotide excision repair	10	1.02775	0.0020622	3.39906	RFC5, RPA1, RPA2, RFC3, RFC4, RFC1, POLE2, POLE, CETN2, RPA3	48	41.9	4.2	0.98302	58.1	25	0.0136
hsa00670:One carbon pool by folate	6	0.61665	0.00302532	5.60846	MTHFD1, TYMS, SHMT2, ATIC, MTFMT, MTHFD1L	15	14.3	6.7	0.85068	85.7	33.3	0.03156
hsa05222:Small cell lung cancer	14	1.43885	0.00338818	2.49265	E2F1, E2F2, CKS1B, E2F3, TP53, CDK6, RB1, CDK2, COL4A6, CCNE2, CCND1, LAMC1, APAF1, FN1	- (not. annotated for D.rerio)
hsa00240:Pyrimidine metabolism	15	1.54162	0.00380484	2.36146	DCTD, POLE, PNPT1, POLA1, DCK, CAD, POLA2, TK1, PRIM1, TYMS, POLE2, RRM2, RRM1, ENTPD5, DUT	107	36.2	8.4	0.90287	63.8	16.8	0.11935
hsa05215:Prostate cancer	14	1.43885	0.00563062	2.35261	E2F1, E2F2, E2F3, CREB1, TP53, IGF1, BAD, RB1, CDK2, CCNE2, CCND1, HSP90B1, ATF4, GSK3B	- (not. annotated for D.rerio)
hsa03450:Non-homologous end-joining	5	0.513875	0.00856798	5.75226	MRE11A, XRCC6, PRKDC, LIG4, FEN1	14	25	0	1	75	21.4	0.25317
hsa05220:Chronic myeloid leukemia	12	1.2333	0.0101949	2.39294	E2F1, E2F2, E2F3, CCND1, CTBP2, CBL, TP53, CDK6, SHC1, RB1, BAD, CRK	- (not. annotated for D.rerio)
hsa01040:Biosynthesis of unsaturated fatty acids	6	0.61665	0.0131064	4.07888	PECR, ELOVL5, FADS2, ELOVL6, YOD1, ACOX3	17	13.3	0	1	86.7	47.1	0.00052
hsa04510:Focal adhesion	23	2.36382	0.0137874	1.71137	ACTN4, TNC, FLT4, IGF1, BAD, COL5A3, COL5A2, COL4A6, CHAD, VCL, CCND1, COL6A6, GSK3B, COL1A2, COL6A2, COL6A1, RAP1B, SHC1, PAK1, LAMC1, CRK, FIGF, FN1	204	39	8.8	0.93481	61	21.1	0.00041
hsa04114:Oocyte meiosis	15	1.54162	0.0138225	2.03944	CDK1, PPP2R1A, SGOL1, IGF1, AURKA, CDC20, ESPL1, PRKX, CDK2, CCNE2, CCNB1, CCNB2, PLK1, BUB1, FBXO5	118	32.1	10.2	0.7607	67.9	22.9	0.0013
hsa00260:Glycine, serine and threonine metabolism	7	0.719424	0.0149176	3.37713	SHMT2, GATM, DLD, SRR, GAMT, AOC2, SARDH	33	41.4	6.1	0.91684	58.6	30.3	0.00573
hsa05219:Bladder cancer	8	0.822199	0.0195914	2.84874	E2F1, E2F2, E2F3, CCND1, TP53, RB1, FIGF, MMP2	- (not. annotated for D.rerio)
hsa03410:Base excision repair	7	0.719424	0.0263044	2.99118	POLE2, UNG, POLE, TDG, PARP1, PARP2, FEN1	34	31.2	2.9	0.9866	68.8	32.4	0.00215
hsa04914:Progesterone-mediated oocyte maturation	12	1.2333	0.0265502	2.08687	CCNB1, CDK1, CCNB3, CCNB2, PLK1, BUB1, IGF1, MAPK11, CCNA2, CDK2, PRKX, CDC25B	99	51.6	15.2	0.19553	48.4	13.1	0.47654
hsa05212:Pancreatic cancer	10	1.02775	0.0482883	2.07721	E2F1, E2F2, E2F3, CCND1, TP53, CDK6, RB1, BAD, FIGF, RAD51	- (not. annotated for D.rerio)
hsa00061:Fatty acid biosynthesis	3	0.308325	0.0555729	7.47794	MCAT, ACACA, FASN	6	33.3	0	1	66.7	50	0.02947
hsa05214:Glioma	9	0.924974	0.0561984	2.13655	E2F1, E2F2, E2F3, CCND1, TP53, IGF1, CDK6, SHC1, RB1	- (not. annotated for D.rerio)
hsa05223:Non-small cell lung cancer	8	0.822199	0.0653945	2.21569	E2F1, E2F2, E2F3, CCND1, TP53, CDK6, RB1, BAD	- (not. annotated for D.rerio)
hsa00630:Glyoxylate and dicarboxylate metabolism	4	0.4111	0.0734964	3.98824	MTHFD1, PGP, CS, MTHFD1L	20	18.8	0	1	81.2	30	0.03171
hsa05130:Pathogenic Escherichia coli infection	8	0.822199	0.082592	2.09907	ARPC1A, NCK2, ARHGEF2, TUBB2B, MC1R, ARPC2, TUBB2C, TUBA1B	- (not. annotated for D.rerio)
hsa00740:Riboflavin metabolism	4	0.4111	0.0861629	3.73897	MTMR2, ENPP1, ACP6, ACP1	9	25	0	1	75	33.3	0.09284
hsa04330:Notch signaling pathway	7	0.719424	0.0898573	2.22747	KAT2A, HES1, NOTCH2, NOTCH1, CTBP2, HES5, RBPJ	55	38.5	14.5	0.32931	61.5	25.5	0.0068
hsa05218:Melanoma	9	0.924974	0.0982244	1.89582	E2F1, E2F2, E2F3, CCND1, TP53, IGF1, CDK6, RB1, BAD	- (not. annotated for D.rerio)
Cluster 2 (linear up)
Term	Count	%	PValue	Fold Enrichment	Genes
hsa03010:Ribosome	49	9.0573	8.27792e-49	15.823	RPL18, RPL17, RPL36A, RPL19, RPL14, RPL13, RPL15, RPLP2, RPLP0, RPL10, RPL11, RPL12, RPS27A, RPL35A, RPS4X, RPS18, RPS16, RPS15, RPS12, RPS13, RPS10, RPS11, UBA52, RPL35, RPS15A, RPS26, RPL30, RPS27, RPS28, RPS29, RPL32, RPL7, RPL31, RPL9, RPL34, RPS20, RPL10A, RPL7A, RPS24, RPS9, RPL27, RPL23A, RPS6, RPS5, RPS7, RPL29, RPL23, RPL21, RPL37A	98	93.2	76.5	0	6.8	1	1
hsa04142:Lysosome	11	2.03327	0.00807161	2.64131	HGSNAT, LAMP1, CTSZ, PLA2G15, PSAP, CTSO, PPT2, CTSA, CD63, AP4S1, CTSF	115	54.2	23.5	0.00037	45.8	7	0.98178
hsa04610:Complement and coagulation cascades	6	1.10906	0.0962332	2.44295	C5AR1, SERPIND1, BDKRB2, PROS1, F2R, C8G	- (not. annotated for D.rerio)
Cluster 3 (U-shape)
Term	Count	%	PValue	Fold Enrichment	Genes
hsa03050:Proteasome	16	3.1746	9.05836e-13	12.0213	PSMB5, PSMA2, PSMA1, PSMB4, PSMC6, PSMD14, PSMB7, PSMD13, PSMB1, PSMD12, PSMA5, PSMA4, PSMB2, PSMD1, PSMD2, PSME3	52	29.8	7.7	0.88114	70.2	17.3	0.19934
hsa03040:Spliceosome	21	4.16667	1.72578e-10	5.88542	NCBP1, SNRPA1, NHP2L1, PPIL1, U2AF2, LSM7, SF3B5, SF3A2, RBMX, SF3B4, SF3B2, PPIE, TCERG1, DHX15, U2AF1, SNRNP40, SNRPC, PHF5A, THOC3, SNRPE, THOC1	123	33.6	5.7	0.99342	66.4	19.5	0.01801
hsa00970:Aminoacyl-tRNA biosynthesis	6	1.19048	0.00543869	5.16768	RARS, AARS, HARS, GARS, QARS, MARS	41	21.6	2.4	0.99449	78.4	17.1	0.2505
hsa03420:Nucleotide excision repair	5	0.992063	0.0341188	4.01278	XPA, POLD1, LIG1, PCNA, GTF2H5	48	41.9	4.2	0.98302	58.1	25	0.0136
hsa04110:Cell cycle	8	1.5873	0.0613276	2.26	ANAPC2, E2F4, HDAC1, SKP2, PCNA, CDC16, CDK4, BUB3	129	22.1	5	0.99705	77.9	40	0
hsa05217:Basal cell carcinoma	5	0.992063	0.0678636	3.21023	BMP4, TCF7, FZD10, STK36, FZD1	- (not. annotated for D.rerio)
hsa03030:DNA replication	4	0.793651	0.0792758	3.92361	POLD1, LIG1, PCNA, RNASEH2B	42	19.4	0	1	80.6	52.4	0
Cluster 4 (bell-shaped)
Term	Count	%	PValue	Fold Enrichment	Genes
hsa04710:Circadian rhythm	6	1.4742	2.73362e-06	23.7063	NR1D1, PER1, BHLHE40, PER3, BHLHE41, CRY1	- (not. annotated for D.rerio)
hsa04115:p53 signaling pathway	6	1.4742	0.00959439	4.53209	CDKN1A, BBC3, BAI1, SERPINE1, GADD45B, SESN1	63	45	12.7	0.47982	55	23.8	0.00993
hsa04010:MAPK signaling pathway	10	2.457	0.0706224	1.92373	DUSP5, FOS, DUSP4, RASGRP3, RPS6KA2, ARRB1, RASGRF1, RELA, CACNA1F, GADD45B	276	43.1	10.5	0.79026	56.9	10.5	0.87169
hsa04150:mTOR signaling pathway	4	0.982801	0.0779378	3.95105	TSC1, RPS6KA2, INS, ULK3	51	60	19.6	0.07532	40	9.8	0.78433
hsa04722:Neurotrophin signaling pathway	6	1.4742	0.090134	2.48534	IRS2, PSEN1, RPS6KA2, RELA, GAB1, SH2B3	- (not. annotated for D.rerio)
Cluster 5 (linear down)
Term	Count	%	PValue	Fold Enrichment	Genes
hsa04360:Axon guidance	13	3.53261	1.1163e-05	4.83436	DCC, PLXNA3, PLXNA2, EFNA2, L1CAM, EPHB3, EPHB1, EPHB2, SEMA6A, PAK3, ROBO1, ROBO2, NFATC2	- (not. annotated for D.rerio)
hsa04512:ECM-receptor interaction	7	1.90217	0.00742475	3.99764	LAMA4, COL4A2, COL4A1, TNR, COL6A3, SV2C, COL5A2	76	25.4	7.9	0.90227	74.6	39.5	0
hsa05200:Pathways in cancer	14	3.80435	0.0167197	2.04757	DCC, COL4A2, COL4A1, FGF14, RUNX1T1, PRKCG, TCF7L2, GLI3, SMO, LAMA4, PDGFRA, PTCH1, RARB, AXIN1	- (not. annotated for D.rerio)
hsa04510:Focal adhesion	10	2.71739	0.0222873	2.38665	LAMA4, COL4A2, DOCK1, COL4A1, PAK3, TNR, COL6A3, PDGFRA, PRKCG, COL5A2	204	39	8.8	0.93481	61	21.1	0.00041
hsa05217:Basal cell carcinoma	5	1.3587	0.026168	4.36106	SMO, PTCH1, GLI3, TCF7L2, AXIN1	- (not. annotated for D.rerio)
hsa00564:Glycerophospholipid metabolism	5	1.3587	0.0510928	3.52733	DGKQ, DGKG, CHKB, AGPAT4, PPAP2B	80	40.3	7.5	0.92604	59.7	18.8	0.07145
hsa00561:Glycerolipid metabolism	4	1.08696	0.0650148	4.26415	DGKQ, DGKG, AGPAT4, PPAP2B	50	45.5	10	0.72553	54.5	20	0.08969
hsa04070:Phosphatidylinositol signaling system	5	1.3587	0.0658258	3.24133	DGKQ, DGKG, SYNJ1, PRKCG, ITPR1	81	56.2	12.3	0.5018	43.8	9.9	0.8134
hsa04810:Regulation of actin cytoskeleton	9	2.44565	0.0751743	2.00812	FGD1, DOCK1, TIAM1, PAK3, FGF14, DIAPH2, PDGFRA, IQGAP2, MYH9	196	41.8	10.7	0.72916	58.2	14.3	0.26036
Cluster 6 (peak at 20 weeks)
Term	Count	%	PValue	Fold Enrichment	Genes
hsa04620:Toll-like receptor signaling pathway	7	2.9661	0.00729715	4.00484	IKBKE, IL8, IL1B, TLR8, AKT3, PIK3R1, TLR9	79	63.6	20.3	0.0224	36.4	3.8	0.99814
hsa05221:Acute myeloid leukemia	5	2.11864	0.0168149	4.98139	EIF4EBP1, RUNX1, STAT3, AKT3, PIK3R1	- (not. annotated for D.rerio)
hsa00051:Fructose and mannose metabolism	4	1.69492	0.0197545	6.79813	PFKFB2, HK2, PFKP, PMM1	48	43.2	12.5	0.51493	56.8	6.2	0.95051
hsa04666:Fc gamma R-mediated phagocytosis	6	2.54237	0.0227033	3.64952	PTPRC, NCF1, HCK, AKT3, PIK3R1, SYK	- (not. annotated for D.rerio)
hsa04662:B cell receptor signaling pathway	5	2.11864	0.0387622	3.85227	PTPN6, CD22, AKT3, PIK3R1, SYK	- (not. annotated for D.rerio)
hsa04630:Jak-STAT signaling pathway	7	2.9661	0.0486222	2.6096	STAT6, PTPN6, SOCS7, BCL2L1, STAT3, AKT3, PIK3R1	98	63.7	11.2	0.62889	36.3	7.1	0.97021
hsa04640:Hematopoietic cell lineage	5	2.11864	0.058903	3.35954	IL1R2, CD3E, CD22, IL1B, ITGAM	- (not. annotated for D.rerio)
hsa04012:ErbB signaling pathway	5	2.11864	0.0609661	3.32092	EIF4EBP1, ELK1, AREGB, AKT3, PIK3R1	87	38.4	4.6	0.9945	61.6	13.8	0.41082
hsa04210:Apoptosis	5	2.11864	0.0609661	3.32092	CFLAR, IL1B, BCL2L1, AKT3, PIK3R1	- (not. annotated for D.rerio)
hsa04062:Chemokine signaling pathway	7	2.9661	0.0996808	2.16304	CXCL14, IL8, NCF1, HCK, STAT3, AKT3, PIK3R1	- (not. annotated for D.rerio)
						*genes which have orthologs in D.rerio and which are annotated for this pathway
