# Supplementary material for: RNA-seq of the aging brain in the short-lived fish N. furzeri – conserved pathways and novel genes associated with neurogenesis
Source: Aging Cell. 2014 Jul 25;13(6):965–74. doi: 10.1111/acel.12257 (PMC4326923; doi:10.1111/acel.12257)
Supplement: Table S9 — Intersection of DEGs with de Magalhaes et al. [file acel0013-0965-sd10.xls]

## Sheet: Tabelle1
Intersection of DEG found in N.furzeri brain aging and meta-analysis (de Magalhães et al, 2009)
Source: http://genomics.senescence.info/gene_expression/signatures_supplement.zip
Intersection of Cluster 2,4,6 with Table S3	Intersection of Cluster 2,4,6 with Table S5	Intersection of Cluster 1,3,5 with Table S4	Intersection of Cluster 1,3,5 with Table S6
LAMP1	SHARPIN	HSPE1	NHSL1
AMOTL2	CDKN1A	TUBB	TIMM13
CD82	LYZ	FABP3	PSMD14
ASPA	GPNMB	KIAA1524	ACOX3
BSDC1	CTSS	COL5A2	TFRC
SNAPIN	CAPN8	DIABLO
SLC12A2	MT2A	TMSB10
FAM107A	ARRB1	SOX11
SGPL1	PTBP2	RRM2
RPS12		HMGCS1
SGK1		NAMPT
ANXA5		PSMD11
BNIP3		ADH5
HSPA1A		COL15A1
CDKN1A		PTPRO
FN1		GPRASP1
TYROBP		PURG
LYZ		COL1A1
GPNMB		CDC6
DNAJB2		FAM98A
MCL1		TFRC
CTSS		SOCS5
SKAP2		COL4A5
PTK2B		ELN
SORT1		GBA2
AKAP13		NDUFB6
CD63		ATP5G3
HNF4A		NUP37
SEPT4		IGF1
CD53
CTSZ
ITGB2
MT1E
MT1F
RIOK3
ITGB8
